# Supplementary material for: Dynamics of a Protein Interaction Network Associated to the Aggregation of polyQ-Expanded Ataxin-1
Source: Genes (Basel). 2020 Sep 25;11(10):1129. doi: 10.3390/genes11101129 (PMC7600199; doi:10.3390/genes11101129)
Supplement: Supplementary file 1 [file genes-11-01129-s001.zip]

Archive with 15 entries (14 files):
- Supplementary Material/
- Supplementary Material/Supplementary Figure 1 new.tif
- Supplementary Material/Supplementary Figure 2.tif
- Supplementary Material/Supplementary Figure 3.tif
- Supplementary Material/Supplementary Figure 4.tif
- Supplementary Material/Supplementary Figure 5.tif
- Supplementary Material/Supplementary Figure 6.tif
- Supplementary Material/Supplementary Table 1.xlsx
- Supplementary Material/Supplementary Table 2.xlsx
- Supplementary Material/Supplementary Table 3.xlsx
- Supplementary Material/Supplementary Table 4.xlsx
- Supplementary Material/Supplementary Table 5.xlsx
- Supplementary Material/Supplementary Table 6.xlsx
- Supplementary Material/Supplementary Table 7.xlsx
- Supplementary Material/Supplementary Table 8.xlsx
