# Supplementary material for: Dynamics of a Protein Interaction Network Associated to the Aggregation of polyQ-Expanded Ataxin-1
Source: Genes (Basel). 2020 Sep 25;11(10):1129. doi: 10.3390/genes11101129 (PMC7600199; doi:10.3390/genes11101129)
Supplement: Supplementary file 1 [file genes-11-01129-s001.zip › Supplementary Material/Supplementary Table 1.xlsx]

## Sheet: SCA1 B05 mice
Mouse_Symbol	Gene_name	Log2FCmice_w5	pvalue_week5	Log2FCmice_w12	pvalue_week12	Log2FCmice_w28	pvalue_week28
A1bg	A1BG	0	0	0	0	0	0
A1cf	A1CF	-1.51049	0.535633	0.911568	0.59069	0	0.42265
A2m	A2M	0.192282	0.386069	-0.310002	0.0336208	0.0124813	0.720027
Mug2	A2ML1	0	0	0	0	0	0
A3galt2	A3GALT2	0.287266	0.390959	-0.471694	0.240976	-0.635079	0.549531
A4galt	A4GALT	-0.0956694	0.484828	-0.0615512	0.697499	0.543824	0.117698
A4gnt	A4GNT	0	0.42265	0	0	0	0
Aaas	AAAS	-0.204572	0.00846958	0.0377972	0.554293	0.0431624	0.73884
Aacs	AACS	0.126856	0.0985566	0.135117	0.17535	0.39846	0.0256616
Aadac	AADAC	0	0.42265	0	0.42265	0	0
Aadacl2	AADACL2	0	0	0	0	0	0
Aadacl3	AADACL3	0	0	0	0	0	0
Gm13177	AADACL4	0	0	0	0	0	0
Aadat	AADAT	-0.133457	0.752205	-1.62418	0.570492	-0.885943	0.335954
Aaed1	AAED1	0.106626	0.129705	-0.597949	0.0353489	-0.0652869	0.691621
Aagab	AAGAB	-0.0184614	0.626438	-0.191062	0.0129556	-0.0424914	0.635645
Aak1	AAK1	0.0232916	0.764477	-0.423288	0.000581711	-0.606119	0.107735
Aamdc	AAMDC	-0.00854089	0.895585	0.0202659	0.784352	0.406116	0.289187
Aamp	AAMP	0.0307641	0.033876	0.0688271	0.380517	0.406221	0.103584
Aanat	AANAT	-0.546604	0.0925532	2.6407	0.0175879	-2.29123	0.0965884
Aar2	AAR2	-0.115522	0.0704339	-0.548325	0.00323307	-0.0712045	0.550798
Aard	AARD	0.0452443	0.590689	-0.300338	0.224856	0.11837	0.517735
Aars	AARS	0.0573287	0.0470834	0.109417	0.214369	0.157966	0.207077
Aars2	AARS2	0.166438	0.0577236	0.200603	0.00427763	0.0520021	0.675858
Aarsd1	AARSD1	0.0902126	0.0145685	0.020081	0.750256	0.346708	0.185814
Aasdh	AASDH	0.0766856	0.144668	-0.118831	0.568809	0.0628073	0.650152
Aasdhppt	AASDHPPT	0.0392614	0.50071	-0.419591	0.0199189	-0.0319909	0.715402
Aass	AASS	-0.201106	0.0965304	-0.413272	0.0306281	-0.301126	0.316838
Aatf	AATF	-0.172657	0.0780838	-0.117485	0.11834	-0.21673	0.212665
Aatk	AATK	0.00490274	0.892707	-0.0610742	0.315145	0.0488382	0.831651
Abat	ABAT	0.0155098	0.664852	-0.00313363	0.881355	0.0221535	0.87837
Abca1	ABCA1	0.225931	0.0326653	-0.146154	0.151024	-0.565437	0.079692
Abca12	ABCA12	0.323279	0.620189	0.409865	0.8537	1.86	0.307367
Abca13	ABCA13	-0.0632115	0.881534	-0.227467	0.778244	0.913991	0.585802
Abca2	ABCA2	0.0265386	0.368364	-0.193833	0.022202	-0.44063	0.24157
Abca3	ABCA3	0.0174633	0.644633	-0.29527	0.0151549	-0.393152	0.143632
Abca4	ABCA4	-0.448728	0.676327	0.525636	0.568345	0.201513	0.791566
Abca5	ABCA5	0.0691319	0.135124	-0.246608	0.0517229	-0.297209	0.14217
Abca6	ABCA6	-0.046208	0.871478	-0.195365	0.667375	-0.268369	0.75312
Abca7	ABCA7	0.0693232	0.473287	-0.199046	0.136215	-0.369011	0.252777
Abca8b	ABCA8	0.28069	0.00990658	-0.074321	0.582293	-0.212703	0.380336
Abca9	ABCA9	0.0548688	0.780963	-0.132342	0.504879	-0.364449	0.211699
Abcb1a	ABCB1	-0.0132748	0.903579	-0.129713	0.284413	-0.0456611	0.748936
Abcb10	ABCB10	-0.0134272	0.657047	-0.0378985	0.652676	0.133453	0.164331
Abcb11	ABCB11	0.575203	0.724699	0	0	0	0
Abcb4	ABCB4	0.0755527	0.578915	0.347411	0.123627	-0.178421	0.737267
Abcb5	ABCB5	0	0	0	0	0	0
Abcb6	ABCB6	0.0409394	0.320028	0.0140412	0.940465	0.0886646	0.334385
Abcb7	ABCB7	0.0575275	0.388083	-0.455221	0.00533361	-0.168357	0.264669
Abcb8	ABCB8	0.027264	0.725543	-0.190609	0.0550771	0.292723	0.0219155
Abcb9	ABCB9	0.0945685	0.000124774	0.0760506	0.631834	0.249513	0.0369379
Abcc1	ABCC1	-0.0977759	0.0973265	-0.202707	0.0611201	-0.378067	0.064222
Abcc10	ABCC10	0.144583	0.13393	-0.241144	0.170761	-0.207051	0.61303
Abcc12	ABCC12	-0.00526547	0.965288	-0.594315	0.0154993	-0.778884	0.00944331
Abcc2	ABCC2	0.137205	0.899992	-1.45085	0.378887	0	0.42265
Abcc3	ABCC3	0.382344	0.234214	0.722568	0.0977498	-0.0986222	0.856548
Abcc4	ABCC4	-0.148692	0.117543	0.278553	0.252651	-0.0541647	0.749783
Abcc5	ABCC5	0.0305288	0.822728	-0.328326	0.0366517	-0.399383	0.171697
Abcc6	ABCC6	-0.245727	0.24813	-0.263551	0.408799	-0.210999	0.619151
Abcc8	ABCC8	0.0480165	0.577879	-0.505648	0.0119872	-0.621612	0.112915
Abcc9	ABCC9	0.0576939	0.347779	-0.428092	0.0207478	-0.180614	0.526198
Abcd1	ABCD1	0.099997	0.0721121	-0.0581868	0.438601	0.160664	0.401132
Abcd2	ABCD2	0.0090294	0.85614	-0.287984	0.0080801	-0.293677	0.0723895
Abcd3	ABCD3	-0.000370069	0.969992	-0.160618	0.0387878	-0.056318	0.635544
Abcd4	ABCD4	-0.0657307	0.476266	-0.505136	0.0390774	-0.000526777	0.997416
Abce1	ABCE1	0.0481405	0.246319	-0.14589	0.0939215	-0.37942	0.0691021
Abcf1	ABCF1	0.0498161	0.270303	0.124032	0.151029	0.261464	0.0663029
Abcf2	ABCF2	0.0494427	0.272105	-0.370162	0.00368456	0.0853285	0.635297
Abcf3	ABCF3	0.0607338	0.21619	-0.0515029	0.573816	0.106488	0.550777
Abcg1	ABCG1	0.0775049	0.141901	-0.0243737	0.588053	-0.243222	0.0470818
Abcg2	ABCG2	-0.220454	0.0141224	0.0727996	0.603994	0.321586	0.128575
Abcg4	ABCG4	0.0668365	0.283971	-0.128619	0.00830916	-0.0570221	0.679075
Abcg5	ABCG5	-0.634283	0.642282	0	0.42265	0.0875397	0.967865
Abcg8	ABCG8	0	0.42265	0	0.42265	0	0.42265
Abhd1	ABHD1	0.10438	0.301407	0.295413	0.0973231	0.193039	0.46258
Abhd10	ABHD10	0.0881065	0.327179	-0.0293129	0.404301	0.0663169	0.479497
Abhd11	ABHD11	-0.0399747	0.667769	0.0541523	0.519648	0.499396	0.137437
Abhd12	ABHD12	-0.024219	0.462027	-0.143931	0.187337	0.236542	0.210435
Abhd12b	ABHD12B	0	0	0	0	0	0
Abhd13	ABHD13	0.0509136	0.438679	-0.125796	0.223985	-0.192484	0.266125
Abhd14a	ABHD14A	-0.0529231	0.25681	0.0756654	0.747183	0.216727	0.194666
Abhd14b	ABHD14B	0.0870177	0.123012	-0.223474	0.14223	0.0724337	0.674808
Abhd15	ABHD15	-0.107944	0.598926	-0.181614	0.270839	-0.0258429	0.951067
Abhd16a	ABHD16A	0.182914	0.0605349	-0.0725023	0.508246	0.128636	0.375362
Abhd16b	ABHD16B	-0.334923	0.725638	0	0.42265	0	0.42265
Abhd17a	ABHD17A	-0.0531868	0.28596	-0.272377	0.0434559	0.406546	0.0533243
Abhd17b	ABHD17B	-0.0335369	0.561297	-0.30886	0.0674171	-0.110446	0.510611
Abhd17c	ABHD17C	-0.0165027	0.736731	-0.0781458	0.291792	0.113387	0.00299428
3110057O12Rik	ABHD18	0.0546934	0.447154	-0.256363	0.22661	-0.198571	0.463269
Abhd2	ABHD2	0.00103569	0.990869	-0.115678	0.513136	-0.429423	0.270987
Abhd3	ABHD3	0.0746193	0.222478	-0.344179	0.0110677	0.0499127	0.849337
Abhd4	ABHD4	0.0104504	0.555997	-0.0417047	0.45975	0.353508	0.129119
Abhd5	ABHD5	-0.0826682	0.331108	0.108434	0.179511	0.0759051	0.76296
Abhd6	ABHD6	-0.141108	0.156244	-0.477214	0.00796468	-0.271433	0.171946
Abhd8	ABHD8	-0.112151	0.0356265	-0.0210117	0.789672	0.279905	0.0689701
Abi1	ABI1	0.0629845	0.15813	0.128714	0.076295	-0.0648353	0.684939
Abi2	ABI2	-0.0131299	0.7676	-0.0224003	0.752034	-0.329178	0.0336977
Abi3	ABI3	0.0593919	0.603933	-0.225335	0.166323	0.0592334	0.641299
Abi3bp	ABI3BP	-0.157402	0.307625	-0.533978	0.0585312	-0.560902	0.155185
Abl1	ABL1	-0.0838683	0.0679932	-0.0868944	0.0974008	-0.114483	0.568084
Abl2	ABL2	0.00902435	0.834722	-0.322998	0.0138415	-0.620911	0.258243
Ablim1	ABLIM1	0.00514635	0.932833	-0.354366	0.00509153	-0.515567	0.104
Ablim2	ABLIM2	-0.294798	0.0049573	-0.35088	0.026904	-0.199397	0.0224713
Ablim3	ABLIM3	0.125864	0.157506	0.0387515	0.409594	-0.30479	0.202899
Abo	ABO	0	0.42265	0	0	0	0
Abr	ABR	-0.271126	0.00566126	-0.221813	0.023408	-0.258001	0.0267164
Abra	ABRA	-0.883784	0.408657	1.25885	0.490218	-0.503048	0.509748
Abracl	ABRACL	-0.0649054	0.743568	0.0074686	0.961126	0.329231	0.482918
Fam175a	ABRAXAS1	0.0767387	0.644716	0.329683	0.133539	-0.0128023	0.944599
Fam175b	ABRAXAS2	0.167527	0.0263151	0.03416	0.525737	-0.168995	0.0707651
Abt1	ABT1	0.0802367	0.148639	0.384319	0.0260351	0.38219	0.233848
Abtb1	ABTB1	0.209653	0.0330457	0.0118216	0.915778	0.194462	0.299233
Abtb2	ABTB2	0.0148398	0.885045	-0.147159	0.303434	0.218081	0.0291372
Acaa1a	ACAA1	0.0901919	0.184766	-0.121692	0.448798	0.538701	0.0341705
Acaa2	ACAA2	-0.146403	0.522043	0.352986	0.0847302	0.641371	0.0939763
Acaca	ACACA	-0.106495	0.0562285	-0.109269	0.05494	-0.552831	0.0698333
Acacb	ACACB	-0.0786833	0.67682	0.608518	0.0526275	0.0379117	0.881428
Acad10	ACAD10	-0.137148	0.290859	-0.0370594	0.876517	0.759615	0.0452609
Acad11	ACAD11	0.0492059	0.150322	-0.198381	0.0912075	0.00337809	0.977958
Acad8	ACAD8	-0.0343168	0.397075	-0.271317	0.125498	0.0760927	0.611951
Acad9	ACAD9	0.0232823	0.466297	-0.412231	0.00121073	0.130739	0.322757
Acadl	ACADL	0.0929802	0.214064	0.412002	0.000892211	0.499659	0.00660585
Acadm	ACADM	0.0388669	0.508572	0.368363	0.00349955	0.40157	0.0966439
Acads	ACADS	0.252875	0.0357887	0.300585	0.0831008	0.739543	0.0911687
Acadsb	ACADSB	0.0539306	0.0848084	0.0973329	0.0879756	0.0779372	0.325658
Acadvl	ACADVL	0.166488	0.0136112	0.0149627	0.710137	0.388536	0.0204096
Acan	ACAN	-0.788498	0.234544	-0.154274	0.695683	0.772262	0.0723535
Acap1	ACAP1	-0.672905	0.287736	-0.995419	0.207456	-0.352181	0.812614
Acap2	ACAP2	-0.178401	0.00476053	-0.340153	0.00153048	-0.506917	0.0546308
Acap3	ACAP3	-0.000399626	0.992881	0.0357927	0.678988	0.0976964	0.479527
Acat1	ACAT1	-0.00297073	0.656051	-0.0706535	0.195345	0.321098	0.240067
Acat2	ACAT2	-0.206442	0.0471604	0.00879584	0.913902	0.278746	0.0795323
Acat3	ACAT2	0.0790296	0.124451	0.513934	0.00519865	0.0768361	0.678525
Acbd3	ACBD3	0.130381	0.133275	0.082922	0.0320689	-0.000953175	0.978973
Acbd4	ACBD4	0.0780819	0.0321586	0.123512	0.08004	0.262167	0.346944
Acbd5	ACBD5	-0.00706767	0.889559	-0.135184	0.109559	-0.152412	0.081641
Acbd6	ACBD6	0.0429247	0.264456	-0.0360091	0.751783	0.316331	0.203274
Acbd7	ACBD7	-0.516042	0.330225	0.850241	0.272949	-0.356142	0.66636
Accs	ACCS	0.286225	0.00993716	0.00737997	0.970754	0.689751	0.033776
Accsl	ACCSL	0.0604929	0.878467	0.877607	0.219811	-0.391918	0.554313
Acd	ACD	0.096246	0.030406	0.0560975	0.55188	0.0377473	0.676437
Ace	ACE	-0.41857	0.521057	0.498857	0.432939	0.391837	0.570199
Ace2	ACE2	0.278243	0.0651153	-0.0849529	0.682046	-0.445753	0.22712
Acer1	ACER1	-0.423264	0.56726	1.6379	0.239942	-1.03305	0.544762
Acer2	ACER2	0.544453	0.00297171	-0.0656301	0.853625	-0.0728569	0.868868
Acer3	ACER3	0.024832	0.610989	-0.15358	0.195005	-0.300618	0.0323854
Ache	ACHE	-0.109137	0.268591	0.0854435	0.0367182	0.503518	0.0377901
Acin1	ACIN1	0.102547	0.0855245	0.139756	0.192724	0.173834	0.284787
Ackr1	ACKR1	0.167823	0.0639425	-0.0584405	0.680226	0.0203641	0.940336
Ackr2	ACKR2	-0.219252	0.629624	-0.870471	0.420457	-1.46936	0.144154
Ackr3	ACKR3	0.130128	0.119982	0.370125	0.123469	0.720823	0.110737
Ackr4	ACKR4	-0.156978	0.410631	-0.152821	0.443631	0.314052	0.514466
Acly	ACLY	0.0117381	0.604226	-0.184504	0.0697243	0.18119	0.0988859
Acmsd	ACMSD	0.431928	0.459205	0	0.325236	0.0621054	0.963622
Aco1	ACO1	0.0980234	0.0454355	-0.165673	0.0458907	0.0570136	0.654551
Aco2	ACO2	0.085151	0.0335631	-0.0169567	0.767508	0.220032	0.224285
Irg1	ACOD1	-0.530614	0.375022	1.01712	0.554653	-0.906748	0.542271
Acot3	ACOT1	-0.247406	0.562232	0.474507	0.491726	1.66284	0.0470798
Acot11	ACOT11	0.011496	0.904909	-0.242658	0.113606	-0.072886	0.645993
Acot12	ACOT12	-0.261299	0.642167	0.109541	0.878253	1.15137	0.524827
Acot13	ACOT13	0.00894384	0.617672	-0.140646	0.0559277	0.354662	0.338742
Acot2	ACOT2	0.0672066	0.127882	-0.158524	0.476279	1.39052	0.00535519
Acot4	ACOT4	-0.273365	0.640169	-1.01027	0.169748	-1.12598	0.118069
Acot6	ACOT6	0.009671	0.954253	-0.278396	0.0357662	0.134534	0.302508
Acot7	ACOT7	-0.0320748	0.30066	-0.13794	0.10101	0.243047	0.207538
Acot8	ACOT8	0.114961	0.302928	0.302679	0.0713229	0.423134	0.0418841
Acot9	ACOT9	-0.118264	0.0192663	-0.558743	0.0160389	-0.00911478	0.970841
Acox1	ACOX1	-0.00625964	0.865187	-0.0114799	0.798918	0.0945532	0.098427
Acox2	ACOX2	-1.73099	0.189024	-0.461377	0.561979	1.86819	0.45917
Acox3	ACOX3	0.00414432	0.940117	-0.0480134	0.646388	-0.000841964	0.995828
Acoxl	ACOXL	-0.693309	0.278932	0	0.42265	1.10304	0.491103
Acp1	ACP1	-0.00994456	0.697211	0.119715	0.173863	0.21068	0.446005
Acp2	ACP2	0.00435797	0.906867	-0.10703	0.410747	-0.0330368	0.774552
Acpt	ACP4	0	0	0	0.42265	0	0
Acp5	ACP5	-0.37431	0.592322	0.870432	0.399496	1.13492	0.500083
Acp6	ACP6	0.0597892	0.524775	0.137603	0.222739	0.0943064	0.619141
Papl	ACP7	0	0.346815	-0.491322	0.826786	1.27131	0.424979
Acpp	ACPP	0.716682	0.0626594	1.10851	0.0493738	-0.346798	0.73676
Acr	ACR	0.658954	0.0732398	0.450394	0.436406	-0.921068	0.316816
Acrbp	ACRBP	0.142112	0.335488	0.122199	0.527917	0.418384	0.0905376
Acrv1	ACRV1	0	0	0	0	0	0
Acsbg1	ACSBG1	0.119591	0.232863	-0.0399135	0.540347	0.257511	0.0518341
Acsbg2	ACSBG2	0.467482	0.630659	0.292458	0.798759	-0.893221	0.564159
Acsf2	ACSF2	-0.0501672	0.0950513	0.386031	0.000890821	0.409908	0.0154443
Acsf3	ACSF3	0.0428807	0.567618	-0.242802	0.0110073	-0.00765403	0.975121
Acsl1	ACSL1	-0.0163967	0.776284	0.129157	0.0142883	0.0210106	0.753876
Acsl3	ACSL3	-0.0413699	0.254816	0.0753619	0.112757	0.192315	0.164091
Acsl4	ACSL4	-0.0960594	0.0469097	-0.355726	0.00873686	-0.311732	0.0850668
Acsl5	ACSL5	-0.158517	0.179396	-0.12056	0.524408	0.0423362	0.805725
Acsl6	ACSL6	0.115796	0.0154332	0.0507784	0.513316	0.0313069	0.687532
Acsm1	ACSM1	0	0	0	0	0	0.42265
Acsm2	ACSM2A	-0.0411133	0.969963	0	0	0	0.42265
Acsm3	ACSM3	2.09554	0.526754	0	0.171514	0	0
Acsm4	ACSM4	0	0.42265	0	0	0	0
Acsm5	ACSM5	0.192035	0.0929242	0.368653	0.216961	1.09017	0.076802
Acss1	ACSS1	0.147563	0.0720467	-0.0268448	0.89546	0.463561	0.0507685
Acss2	ACSS2	-0.115856	0.0108689	-0.25479	0.00159695	0.0871287	0.0507599
Acss3	ACSS3	-0.150498	0.72891	0.0454616	0.931988	0.0777713	0.881793
Acta1	ACTA1	0.177024	0.302553	1.69355	0.211951	1.08095	0.031737
Acta2	ACTA2	-0.173275	0.405746	0.545159	0.0968517	0.312497	0.563454
Actb	ACTB	0.028951	0.503157	0.369473	0.0371048	0.584029	0.00292623
Actbl2	ACTBL2	0.316646	0.328719	-0.684544	0.10051	-1.94161	0.0790918
Actc1	ACTC1	0.714063	0.617531	0	0.176304	0	0.42265
Actg1	ACTG1	-0.284056	0.0102214	-0.331155	0.00132169	0.202979	0.200967
Actg2	ACTG2	0.425945	0.385812	1.19054	0.205181	0.440352	0.711653
Actl10	ACTL10	-0.299932	0.261428	0.183393	0.6653	-1.35994	0.213342
Actl6a	ACTL6A	-0.0179254	0.697979	-0.0498006	0.791729	0.109565	0.575024
Actl6b	ACTL6B	0.0757862	0.217336	-0.140298	0.141742	0.110699	0.479758
Actl7a	ACTL7A	0	0	0	0.185899	0	0.42265
Actl7b	ACTL7B	-0.345888	0.837867	0	0.42265	0	0.42265
Actl9	ACTL9	-0.312	0.537278	0.684945	0.462493	-0.839214	0.382791
Actn1	ACTN1	0.0275893	0.637602	-0.134842	0.133273	-0.13324	0.389918
Actn2	ACTN2	-0.00365388	0.983338	0.231992	0.358127	-0.00280409	0.994124
Actn3	ACTN3	0.155806	0.385885	-0.383411	0.3466	0.128404	0.770565
Actn4	ACTN4	0.0634942	0.233042	-0.10529	0.209519	0.0692673	0.0760005
Actr10	ACTR10	0.0810205	0.032164	-0.167131	0.0919972	0.00385612	0.974777
Actr1a	ACTR1A	0.0034062	0.928799	-0.0747814	0.259084	0.159318	0.199656
Actr1b	ACTR1B	0.0696964	0.00610915	-0.114042	0.0888254	0.0875408	0.164215
Actr2	ACTR2	0.0163428	0.658043	-0.150431	0.0862034	-0.143396	0.0910593
Actr3	ACTR3	-0.0728212	0.214221	-0.180492	0.00857974	0.00177337	0.985364
Actr3b	ACTR3B	-0.0668493	0.14093	-0.492372	0.00361087	-0.101791	0.333648
Actr5	ACTR5	-0.0164186	0.884579	-0.318106	0.225906	-0.0773775	0.780749
Actr6	ACTR6	0.0697286	0.437804	-0.21821	0.0132141	0.109131	0.685126
Actr8	ACTR8	0.0747557	0.0464372	0.0582516	0.249022	0.192687	0.174049
Actrt1	ACTRT1	0	0	0	0	0	0
Actrt2	ACTRT2	0	0	0	0	0	0
Actrt3	ACTRT3	0.264649	0.21036	0.181116	0.587299	0.551066	0.128523
Acvr1	ACVR1	0.137309	0.0118321	-0.307979	0.0174894	-0.226432	0.119248
Acvr1b	ACVR1B	-0.0234671	0.470988	-0.263351	0.00289226	-0.373838	0.118188
Acvr1c	ACVR1C	-0.233861	0.131721	-0.649065	0.00343182	-1.01451	0.00230956
Acvr2a	ACVR2A	-0.0320803	0.595229	-0.249485	0.0482022	-0.558583	0.0202638
Acvr2b	ACVR2B	0.0716107	0.735439	-0.281395	0.183191	-0.0863853	0.838575
Acvrl1	ACVRL1	-0.310274	0.0771617	0.0644781	0.815508	0.0441599	0.78923
Acy1	ACY1	-0.00718355	0.948464	0.203012	0.0943802	0.365672	0.180996
Acy3	ACY3	-0.168858	0.170332	0.00724009	0.957881	0.925128	0.0394157
Acyp1	ACYP1	-0.0168518	0.755947	0.173649	0.201463	0.121098	0.787372
Acyp2	ACYP2	0.0655421	0.33539	-0.511465	0.0104156	0.253116	0.545459
Ada	ADA	-0.877263	0.00500095	0.806454	0.174403	-0.118764	0.802257
Adad1	ADAD1	-0.404416	0.766532	0	0	0	0
Adad2	ADAD2	-0.367768	0.730448	-0.980223	0.531922	-1.09676	0.510576
Adal	ADAL	0.137711	0.0599734	-0.268163	0.0874199	-0.149565	0.087193
Adam10	ADAM10	0.209871	0.00899246	0.0583582	0.0781194	-0.264627	0.197241
Adam11	ADAM11	0.121164	0.082443	-0.383678	0.018566	-0.224487	0.419915
Adam12	ADAM12	0.0553721	0.699998	-0.30524	0.0525771	-0.224031	0.35497
Adam15	ADAM15	-0.054745	0.120026	-0.0685293	0.516196	0.22455	0.0927308
Adam17	ADAM17	0.0462487	0.174723	-0.175268	0.00674217	-0.0244561	0.836729
Adam18	ADAM18	0	0.218382	0	0	0	0
Adam19	ADAM19	-0.0602922	0.52868	-0.0742304	0.570779	-0.1655	0.652938
Adam2	ADAM2	0.671055	0.771312	0	0	0	0
Adam20	ADAM20	0	0	0	0	0	0
Adam25	ADAM20	0	0	0	0	0	0.42265
Adam39	ADAM20	0	0	0	0	0	0
Adam21	ADAM21	0.0430925	0.88646	-0.206223	0.417104	-0.288459	0.731218
Adam22	ADAM22	0.0316221	0.651245	-0.248894	0.0754376	-0.684664	0.0155102
Adam23	ADAM23	-0.443258	0.00302724	-0.84996	0.00022636	-1.12693	0.0001288
Adam28	ADAM28	0.0272523	0.910647	2.17787	0.0852474	0	0.2038
Adam29	ADAM29	0	0	0	0	0	0
Adam30	ADAM30	0	0	0	0	0	0
Adam32	ADAM32	-0.606292	0.00542708	-1.01282	0.537299	1.72534	0.0721353
Adam33	ADAM33	-0.894903	0.279657	-0.265483	0.784174	0.0530991	0.941073
Adam5	ADAM5	-1.01879	0.0642656	-0.132612	0.828148	-0.37682	0.463517
Adam7	ADAM7	-0.911481	0.483314	0	0	0	0
Adam8	ADAM8	-0.347521	0.108202	-0.47274	0.0720493	-0.147612	0.778796
Adam9	ADAM9	0.0163424	0.563772	-0.231941	0.167375	-0.302396	0.0135132
Adamdec1	ADAMDEC1	0	0.42265	0	0	0	0.42265
Adamts1	ADAMTS1	-0.17439	0.328979	-0.872291	0.00133918	-0.173078	0.405259
Adamts10	ADAMTS10	0.299129	0.047699	0.225518	0.204081	-0.0101991	0.95691
Adamts12	ADAMTS12	0.263128	0.284754	-0.212493	0.587301	0.499213	0.579
Adamts13	ADAMTS13	0.029974	0.676062	1.39766	0.0140356	0.369858	0.371814
Adamts14	ADAMTS14	-0.0836123	0.872452	-0.229642	0.877341	-2.03447	0.226189
Adamts15	ADAMTS15	0.246105	0.216209	0.0869003	0.406765	0.292178	0.0538246
Adamts16	ADAMTS16	0.0206853	0.901186	-0.110546	0.213205	-0.0292553	0.918174
Adamts17	ADAMTS17	-0.226774	0.408693	0.213392	0.62838	-0.159069	0.463922
Adamts18	ADAMTS18	0.426304	0.0417217	0.271206	0.0198745	-0.563048	0.122619
Adamts19	ADAMTS19	-1.95181	0.167827	1.36975	0.129072	0	0.42265
Adamts2	ADAMTS2	-0.0496812	0.60788	-0.258929	0.141857	-0.155072	0.46236
Adamts20	ADAMTS20	-0.561867	0.033652	0.12841	0.594455	0.34375	0.339573
Adamts3	ADAMTS3	-0.296785	0.0035955	-0.940763	0.00159848	-1.09709	0.0226703
Adamts4	ADAMTS4	-0.124653	0.32122	-0.471814	0.0693103	-0.46686	0.327464
Adamts5	ADAMTS5	-0.210488	0.177081	0.0268257	0.896613	0.551963	0.0476535
Adamts6	ADAMTS6	-0.0624149	0.431282	-0.437729	0.130325	-0.990099	0.0417264
Adamts7	ADAMTS7	0.122636	0.559023	-0.778371	0.548879	0.247187	0.779348
Adamts8	ADAMTS8	0.0849363	0.553944	0.523531	0.0686197	0.494024	0.167643
Adamts9	ADAMTS9	0.126186	0.143623	0.0499965	0.888213	0.312894	0.283625
Adamtsl1	ADAMTSL1	-0.372507	0.199507	-0.230788	0.121609	-0.470883	0.195431
Adamtsl2	ADAMTSL2	-0.745383	0.116034	-0.0107233	0.971578	-0.0485353	0.885132
Adamtsl3	ADAMTSL3	-0.10397	0.717541	0.28614	0.46285	-0.100714	0.81091
Adamtsl4	ADAMTSL4	-0.135451	0.431735	0.282309	0.344044	0.0838272	0.772048
Adamtsl5	ADAMTSL5	-0.114502	0.382058	-0.0222143	0.874376	0.21496	0.325988
Adap1	ADAP1	-0.0463932	0.283842	0.0678349	0.402616	0.253145	0.0672626
Adap2	ADAP2	-0.0587655	0.80499	0.258641	0.449146	0.339214	0.111242
Adar	ADAR	-0.026508	0.473363	-0.196923	0.00791864	-0.232226	0.21715
Adarb1	ADARB1	0.0898661	0.00721831	-0.209481	0.018345	-0.108324	0.631287
Adarb2	ADARB2	0.0483614	0.551758	-0.194846	0.0459814	-0.40834	0.138658
Adat1	ADAT1	0.0784878	0.303558	-0.344443	0.0689394	-0.435055	0.283428
Adat2	ADAT2	0.103974	0.342045	0.0583005	0.24265	0.411845	0.23545
Adat3	ADAT3	0.00769793	0.974649	0.0722916	0.452833	0.304282	0.396676
Adck1	ADCK1	0.00346551	0.928453	-0.23878	0.00890318	0.244268	0.0994112
Adck2	ADCK2	0.102175	0.0963248	0.160856	0.0307243	0.273162	0.178254
Adck5	ADCK5	0.219518	0.0360789	0.0729073	0.530593	0.106415	0.49667
Adcy1	ADCY1	-0.00405867	0.950187	-0.566671	0.00250722	-1.23341	0.0639397
Adcy10	ADCY10	-0.450759	0.381302	1.05773	0.426447	-0.939124	0.515108
Adcy2	ADCY2	-0.0181343	0.637007	-0.339928	0.0402802	-0.200995	0.359174
Adcy3	ADCY3	0.0798173	0.191675	-0.149556	0.050691	-0.13177	0.274713
Adcy4	ADCY4	-0.272078	0.311216	0.114032	0.559778	0.286683	0.306921
Adcy5	ADCY5	-0.151336	0.067206	-0.257696	0.0646777	-0.0979042	0.379858
Adcy6	ADCY6	0.0367315	0.351781	-0.0783414	0.407858	0.00395354	0.986355
Adcy7	ADCY7	-0.359946	0.182375	0.112774	0.157971	-0.0598656	0.747983
Adcy8	ADCY8	0.207985	0.14861	-0.110719	0.291699	0.184647	0.0624726
Adcy9	ADCY9	-0.00889993	0.814689	-0.367659	0.00026336	-0.577724	0.0740238
Adcyap1	ADCYAP1	-1.86266	0.198465	-0.209105	0.704034	0.289516	0.570859
Adcyap1r1	ADCYAP1R1	-0.0335975	0.520388	-0.170824	0.103802	0.069349	0.775869
Add1	ADD1	0.0229342	0.296543	-0.251934	0.0044299	-0.102069	0.200207
Add2	ADD2	-0.0335089	0.452115	-0.337193	0.00467178	-0.492101	0.0958222
Add3	ADD3	0.0363838	0.38907	-0.000846367	0.942521	-0.129248	0.292742
Adgb	ADGB	-1.10369	0.181327	0.175089	0.691783	0.197077	0.772331
Gpr123	ADGRA1	-0.0355122	0.590452	-0.262946	0.0142923	-0.0130428	0.962027
Gpr124	ADGRA2	0.00603173	0.933019	-0.0966111	0.370651	-0.0504006	0.830957
Gpr125	ADGRA3	-0.0295845	0.806765	0.26969	0.0325753	0.358556	0.106828
Bai1	ADGRB1	0.103532	0.204943	0.224442	0.00624925	0.128076	0.557849
Bai2	ADGRB2	0.0375314	0.128356	0.356629	0.00602299	-8.24902e-05	0.999596
Bai3	ADGRB3	-0.0953488	0.118591	-0.175323	0.0365245	-0.58249	0.00716543
Gpr133	ADGRD1	-1.14842	0.102867	-0.171594	0.831557	-0.68077	0.438102
Emr1	ADGRE1	0.404011	0.10805	0.602301	0.0128199	1.34235	0.0830329
Emr4	ADGRE3	1.30041	0.137606	-1.09865	0.483035	-0.945314	0.543105
Cd97	ADGRE5	-0.331793	0.0292632	-0.00512859	0.974488	0.127782	0.562036
Gpr110	ADGRF1	0	0	0	0	0	0
Gpr111	ADGRF2	0.162955	0.465572	-0.527206	0.185129	-1.57271	0.0886338
Gpr113	ADGRF3	0	0.296871	0	0.42265	0	0
Gpr115	ADGRF4	-0.16712	0.416735	0.00916873	0.980101	-1.40407	0.160108
Gpr116	ADGRF5	0.0119425	0.868692	-0.201282	0.0637708	-0.488438	0.122555
Gpr56	ADGRG1	0.216022	0.170282	0.597535	0.00118212	0.58187	0.00483632
Gpr64	ADGRG2	-1.28765	0.358228	0.359137	0.624564	-0.0501726	0.870352
Gpr97	ADGRG3	-0.513841	0.283835	-1.00509	0.569123	0.895403	0.475894
Gpr114	ADGRG5	0.790593	0.356788	2.61118	0.250264	-1.83333	0.3101
Gpr126	ADGRG6	-0.157091	0.132757	-0.191789	0.344491	-0.0410245	0.771603
Gpr128	ADGRG7	0	0.184021	0	0.42265	0	0
Lphn1	ADGRL1	-0.0814074	0.139918	-0.217744	0.00613297	-0.426591	0.184479
Lphn2	ADGRL2	-0.0813036	0.133804	-0.141548	0.172159	-0.795539	0.0027461
Lphn3	ADGRL3	-0.0239345	0.815712	-0.133798	0.0744587	-0.679631	0.0385876
Eltd1	ADGRL4	-0.0764172	0.0440074	-0.260731	0.0738563	0.0562546	0.725057
Gpr98	ADGRV1	-0.309314	0.236957	-0.0884366	0.615817	-0.42388	0.439831
Adh1	ADH1B	0.0326418	0.95095	0.0809864	0.899805	1.18865	0.111975
Adh4	ADH4	0.377528	0.511883	-2.41842	0.314989	2.29277	0.170622
Adh5	ADH5	-0.00492451	0.851582	-0.0220714	0.481455	0.257335	0.342385
Adh6a	ADH6	0	0	0	0	0	0
Adh7	ADH7	0.363661	0.788736	0	0.42265	0	0.19552
Adhfe1	ADHFE1	-0.234051	0.301318	-0.194592	0.363538	0.29257	0.310097
Adi1	ADI1	0.00111066	0.986912	-0.188417	0.0116222	0.150161	0.0388002
Adig	ADIG	-0.359696	0.870753	0	0	0	0.42265
Adipoq	ADIPOQ	-0.353035	0.807646	0	0.42265	-0.104946	0.961498
Adipor1	ADIPOR1	0.0390984	0.37935	0.0749434	0.206615	0.224885	0.0338247
Adipor2	ADIPOR2	-0.084127	0.0308394	-0.294267	0.0114965	0.0494403	0.58323
Adk	ADK	-0.0773272	0.165688	-0.279482	0.0717578	0.351349	0.246978
Adm	ADM	0.508871	0.242588	0.770507	0.233245	0.883468	0.198188
Adm2	ADM2	0	0	0	0	0	0.42265
Adnp	ADNP	0.0859946	0.0308287	-0.31379	0.000596563	-0.126309	0.260991
Adnp2	ADNP2	0.167464	0.0164242	-0.0743823	0.591863	-0.0253197	0.8791
Ado	ADO	0.045811	0.319344	0.0734756	0.376505	0.0849206	0.516858
Adora1	ADORA1	0.0623336	0.272792	-0.0856061	0.128493	0.0239303	0.754187
Adora2a	ADORA2A	0.0309581	0.852574	0.0648527	0.890006	0.855508	0.195075
Adora2b	ADORA2B	-0.057348	0.719931	0.361725	0.0199671	0.497555	0.144988
Adora3	ADORA3	0.0580997	0.848033	0.29543	0.553366	1.36227	0.150612
Adpgk	ADPGK	0.0343263	0.502452	-0.476682	0.0217927	-0.0011208	0.992783
Adprh	ADPRH	0.0687035	0.30315	0.14111	0.140201	0.313327	0.138904
Adprhl1	ADPRHL1	-1.52101	0.0297146	-2.23728	0.00726039	-0.947995	0.21639
Adprhl2	ADPRHL2	0.108612	0.10518	-0.176066	0.300446	0.379564	0.254788
Adprm	ADPRM	0.128375	0.0784643	-0.0865378	0.445466	0.151513	0.442569
Adra1a	ADRA1A	-0.214231	0.187441	0.00964376	0.935248	0.0076845	0.980938
Adra1b	ADRA1B	-0.220484	0.187575	0.657275	0.0330726	0.265187	0.350281
Adra1d	ADRA1D	0.096232	0.418095	0.164181	0.581808	0.0191127	0.899631
Adra2a	ADRA2A	-0.0191596	0.911383	0.376809	0.097626	0.531075	0.0462809
Adra2b	ADRA2B	-1.59319	0.0143918	-0.754228	0.178374	-1.0093	0.0614634
Adra2c	ADRA2C	0.149723	0.0450199	-0.0100844	0.949492	0.350913	0.383718
Adrb1	ADRB1	-0.832884	0.00076621	-0.229636	0.474479	0.242159	0.091137
Adrb2	ADRB2	-0.0318198	0.583234	-0.0500035	0.805606	0.0647572	0.778657
Adrb3	ADRB3	-1.24115	0.170521	-0.212849	0.664054	-0.530252	0.218847
Adrm1	ADRM1	0.0268456	0.168994	0.021221	0.854082	0.260039	0.156297
Adsl	ADSL	0.0174127	0.660124	0.129735	0.0843268	0.466378	0.0120467
Adss	ADSS	0.0713099	0.228691	0.0704745	0.399813	-0.138828	0.455368
Adssl1	ADSSL1	-0.0989619	0.32567	0.256676	0.0449419	0.740139	0.0126738
Adtrp	ADTRP	-1.27241	0.383824	2.20031	0.140638	0	0.188972
Aebp1	AEBP1	0.104746	0.540521	0.563323	0.0894679	0.72447	0.105828
Aebp2	AEBP2	0.0854893	0.310298	-0.389825	0.00256968	-0.16015	0.183395
Aen	AEN	-0.105027	0.0123975	-0.0894467	0.30441	0.0110051	0.941375
Aes	AES	0.0511656	0.201479	0.106619	0.417254	0.22393	0.240303
Afap1	AFAP1	0.113322	0.163981	0.409603	0.00252228	0.0465263	0.775204
Afap1l1	AFAP1L1	-0.0266859	0.647607	0.0617715	0.398647	0.125836	0.365266
Afap1l2	AFAP1L2	0.327476	0.0257713	0.351674	0.00410928	0.101888	0.541791
Mllt4	AFDN	0.0555802	0.574496	-0.277599	0.0281022	-0.307134	0.0807733
Aff1	AFF1	-0.149202	0.128574	-0.448073	0.00877535	-0.866361	0.149173
Aff2	AFF2	0.10122	0.207887	-0.394202	0.103812	-0.700363	0.242173
Aff3	AFF3	-0.0697171	0.414425	-0.0415165	0.727254	-0.316428	0.127702
Aff4	AFF4	0.0925924	0.0786206	-0.298993	0.0206091	-0.580008	0.0234961
Lace1	AFG1L	-0.0138523	0.778838	-0.129106	0.330615	0.078861	0.750374
Afg3l2	AFG3L2	0.0138916	0.651848	-0.0478166	0.614884	0.031291	0.487502
Afm	AFM	0	0	0	0	0	0
Afmid	AFMID	-0.463913	0.0084113	0.280134	0.439538	0.0182303	0.968389
Afp	AFP	-1.15348	0.0205206	0	0.078452	0	0.184712
Aftph	AFTPH	0.131175	0.0267596	-0.304664	0.00432266	-0.171697	0.00252896
Aga	AGA	-0.0617419	0.70192	0.131246	0.253852	0.0330915	0.754976
Agap1	AGAP1	0.000650924	0.980089	-0.189487	0.00957566	-0.519575	0.222445
Agap2	AGAP2	0.0364524	0.53347	-0.0376728	0.621473	-0.368303	0.14392
Agap3	AGAP3	-0.0561403	0.164499	-0.0847258	0.350127	-0.120563	0.390331
Agbl1	AGBL1	-2.34265	0.289013	0	0.42265	0	0.42265
Agbl2	AGBL2	0.373919	0.0124351	0.226099	0.0641681	-0.0674421	0.7288
Agbl3	AGBL3	0.103956	0.151962	0.0942142	0.575406	0.0873207	0.486717
Agbl4	AGBL4	-0.427995	0.217805	-0.702108	0.345661	0.0409756	0.949635
Agbl5	AGBL5	0.0626381	0.427946	0.332309	0.135453	-0.0114816	0.864137
Ager	AGER	-0.102039	0.827101	-0.628762	0.474779	-0.323001	0.732262
Agfg1	AGFG1	-0.167659	0.0346025	-0.579844	0.00608872	-0.678382	0.0235039
Agfg2	AGFG2	-0.398781	0.00202018	-0.679996	0.0014977	-0.546542	0.00317565
Aggf1	AGGF1	0.0637139	0.148943	0.0405145	0.624501	0.112613	0.189216
Agk	AGK	0.0908717	0.0798621	-0.293425	0.00807544	-0.0588291	0.560599
Agl	AGL	0.065125	0.361972	0.121401	0.0489676	-0.143045	0.418481
Agmat	AGMAT	-1.41987	0.028648	1.00417	0.267156	0.360562	0.581929
Agmo	AGMO	-0.00622581	0.946987	0.0208506	0.885965	-0.0127513	0.957877
Ago1	AGO1	0.0308319	0.267044	-0.264276	0.00871443	-0.425172	0.142262
Ago2	AGO2	-0.0424487	0.361176	-0.432464	0.00451194	-1.39949	0.131028
Ago3	AGO3	-0.103006	0.352893	-0.724673	0.0148702	-1.55514	0.0904264
Ago4	AGO4	0.108193	0.0984294	-0.0295213	0.737813	-0.221587	0.336399
Agpat1	AGPAT1	0.0292432	0.322639	-0.13385	0.078172	0.304724	0.0602016
Agpat2	AGPAT2	-0.333998	0.372144	-0.16359	0.752625	0.00430487	0.992287
Agpat3	AGPAT3	-0.00905065	0.833801	0.0648081	0.258573	-0.104931	0.423071
Agpat4	AGPAT4	-0.0324837	0.756951	0.107375	0.575725	0.672677	0.00356834
Agpat5	AGPAT5	0.0473099	0.334447	-0.0754604	0.00277342	-0.0378011	0.842606
Agps	AGPS	-0.0225654	0.150593	-0.230205	0.0167914	-0.243802	0.147089
Agr2	AGR2	-1.51468	0.409803	0	0.42265	0	0
Agr3	AGR3	0	0.42265	0	0.42265	0	0
Agrn	AGRN	-0.13426	0.0282046	-0.190024	0.00597013	-0.318308	0.239773
Agrp	AGRP	0.369245	0.283086	1.7291	0.31247	0.483869	0.71059
Agt	AGT	0.219016	0.0300266	0.809899	9.85739e-05	1.06389	0.0199453
Agtpbp1	AGTPBP1	0.0438558	0.475704	-0.186467	0.000433327	-0.46149	0.0183462
Agtr1a	AGTR1	-1.83893	0.223217	-1.20057	0.450638	0	0.42265
Agtr2	AGTR2	-0.371956	0.456193	-0.613799	0.351278	-0.217456	0.592776
Agtrap	AGTRAP	-0.120296	0.265249	0.166917	0.0131166	0.339619	0.0500816
Agxt	AGXT	0	0	0	0	0	0
Agxt2	AGXT2	0	0	0	0	0	0
Ahctf1	AHCTF1	0.0208897	0.783596	-0.217575	0.0450577	-0.427762	0.0167601
Ahcyl1	AHCYL1	0.0141744	0.825653	-0.217214	0.00141797	-0.218062	0.0189056
Ahcyl2	AHCYL2	-0.0381025	0.533683	-0.271944	0.022669	-0.0506973	0.653972
Ahdc1	AHDC1	0.273647	0.00823254	0.337743	0.00583223	-0.149311	0.650595
Ahi1	AHI1	-0.257304	0.219784	-0.197572	0.253545	-0.164194	0.129246
Ahnak	AHNAK	-0.179588	0.192615	-0.17246	0.142052	-0.313481	0.170649
Ahr	AHR	-0.0300906	0.579602	-0.332245	0.029981	-0.178026	0.493477
Ahrr	AHRR	-0.252392	0.609905	-0.743402	0.172701	0.285381	0.836983
Ahsa1	AHSA1	0.069476	0.141648	-0.186214	0.00448168	0.169418	0.344386
Ahsa2	AHSA2P	0.0500526	0.398542	0.027271	0.721104	-0.320083	0.0219928
Ahsg	AHSG	0	0.42265	0	0	0	0
Aicda	AICDA	0	0.183584	0	0.42265	0	0
Aida	AIDA	-0.0134364	0.647835	0.0546184	0.387332	0.0198401	0.740323
Aif1	AIF1	0.154154	0.395729	0.624411	0.0636016	1.16425	0.0195082
Aif1l	AIF1L	0.00143818	0.994619	0.379176	0.0711256	0.42958	0.203109
Aifm1	AIFM1	0.0669384	0.00664979	-0.211914	0.0822726	0.037941	0.825727
Aifm2	AIFM2	-0.049904	0.620763	-0.0222555	0.822924	0.158565	0.263305
Aifm3	AIFM3	0.0612024	0.107601	-0.317855	0.0288874	-0.193054	0.29896
Aig1	AIG1	-0.0333097	0.600745	-0.544529	0.0130709	0.113714	0.536673
Aim2	AIM2	-0.169519	0.653563	0.257417	0.303401	0.609655	0.3977
Aimp1	AIMP1	0.0139657	0.77993	-0.0448614	0.627333	0.442203	0.235828
Aimp2	AIMP2	0.117017	0.116059	-0.295458	0.0130102	0.102189	0.519331
Aip	AIP	0.0159844	0.62915	-0.0433602	0.573553	0.36391	0.080744
Aipl1	AIPL1	-0.603202	0.317313	2.25952	0.185145	-1.46106	0.365674
Aire	AIRE	1.20914	0.440757	0	0	0	0
Ajap1	AJAP1	-0.415039	0.00413183	-0.392714	0.025083	-0.445934	0.00441998
Gm996	AJM1	0.103237	0.15951	-0.0639246	0.385637	-0.219585	0.550516
Ajuba	AJUBA	0.071452	0.71669	0.240544	0.351599	0.421773	0.489134
Ak1	AK1	0.0816847	0.0620931	0.181662	0.059923	0.254745	0.200401
Ak2	AK2	0.0434851	0.41623	-0.100642	0.23639	0.239174	0.216248
Ak3	AK3	0.000992567	0.970994	-0.00327962	0.953888	0.000197694	0.998373
Ak4	AK4	0.422096	0.00383406	0.21787	0.0154324	0.120273	0.392756
Ak5	AK5	-0.654702	0.0865504	-0.364968	0.184853	-0.237253	0.537061
Ak6	AK6	0.0445633	0.453254	-0.482249	0.00919254	-0.118126	0.746549
Ak7	AK7	-0.884401	0.127293	-0.066605	0.850557	0.144913	0.666743
Ak8	AK8	-0.785727	0.265066	0.756841	0.298625	0.0979441	0.89851
A330050F15Rik	AKAIN1	-0.300487	0.100363	-0.544412	0.00376986	-0.587122	0.00526081
Akap1	AKAP1	0.118223	0.109024	-0.202388	0.0249225	-0.0719485	0.684124
Akap10	AKAP10	0.103154	0.0474201	-0.425883	0.0030129	-0.4837	0.250774
Akap11	AKAP11	0.0217947	0.68249	-0.390463	0.00490888	-0.669747	0.0432173
Akap12	AKAP12	0.180639	0.00967938	0.370891	0.0347196	-0.250928	0.161486
Akap13	AKAP13	-0.168706	0.141029	-0.0757671	0.512373	-0.122506	0.718216
Akap14	AKAP14	-1.10575	0.0672154	0.338394	0.562539	0.702907	0.361543
Akap17b	AKAP17A	0.139108	0.0372953	0.0530936	0.692965	-0.409468	0.025235
Akap2	AKAP2	-0.386613	0.00061446	-0.640343	0.0199483	-0.693573	0.0709704
Akap3	AKAP3	0.904365	0.486933	0	0.42265	0.0349011	0.974443
Akap4	AKAP4	0	0	0	0	0	0
Akap5	AKAP5	-0.0191332	0.890219	0.479477	0.0224993	-0.823349	0.19865
Akap6	AKAP6	-0.151605	0.0109894	-0.608958	0.00656708	-0.838242	0.00512546
Akap7	AKAP7	0.263967	0.00329019	0.122437	0.0218863	0.0214173	0.840458
Akap8	AKAP8	0.060871	0.328835	0.00480833	0.882849	-0.201234	0.265576
Akap8l	AKAP8L	-0.091523	0.162616	-0.120653	0.169606	-0.077602	0.357882
Akap9	AKAP9	0.144625	0.150904	-0.0905308	0.275227	-1.00262	0.0500677
Akip1	AKIP1	-0.0456455	0.879026	0.494797	0.196641	0.929712	0.0393662
Akirin1	AKIRIN1	0.0480665	0.535686	-0.189749	0.023773	-0.101936	0.606237
Akirin2	AKIRIN2	0.16957	0.0402681	0.110441	0.234079	-0.120147	0.203276
Akna	AKNA	-0.0765452	0.401185	0.0534416	0.73823	-0.182432	0.592095
Aknad1	AKNAD1	1.08526	0.485365	0	0	0	0.42265
Akr1a1	AKR1A1	-0.0337952	0.288434	-0.166576	0.0481641	0.235737	0.393845
Akr1b3	AKR1B1	0.6668	0.0189564	-1.35966	0.186663	0.233483	0.699107
Akr1b8	AKR1B10	1.47014	0.306113	0	0.287826	1.36373	0.101564
Akr1c6	AKR1C4	0	0	0	0	0	0
Akr1d1	AKR1D1	0	0	0	0.42265	0	0.42265
Akr1e1	AKR1E2	-0.033822	0.732986	-0.27731	0.0196076	0.264771	0.212839
Akr7a5	AKR7A2	0.169519	0.0703715	0.217155	0.0948369	0.452619	0.0105121
Akt1	AKT1	0.0610386	0.0772465	0.141175	0.0303451	0.168199	0.0336885
Akt1s1	AKT1S1	0.0215427	0.518902	0.502717	0.0655951	0.474983	0.00349569
Akt2	AKT2	0.0265347	0.702397	-0.0994849	0.274136	-0.246683	0.00669715
Akt3	AKT3	-0.117313	0.111738	-0.373068	0.00204717	-0.574992	0.0353011
Aktip	AKTIP	-0.112167	0.0488899	0.1998	0.0244974	0.144773	0.436929
Alad	ALAD	-0.0281084	0.679384	-0.288831	0.0463266	-0.41135	0.0284814
Alas1	ALAS1	0.0809993	0.0667949	0.227054	0.108053	0.431733	0.00883063
Alas2	ALAS2	-0.312989	0.552956	0.43304	0.261615	0.0685217	0.867991
Alb	ALB	0	0.183614	0	0.42265	0	0.42265
Alcam	ALCAM	-0.137751	0.193329	-0.265634	0.126183	-0.0268188	0.911632
Aldh16a1	ALDH16A1	0.0320766	0.683247	0.0535179	0.709572	0.357029	0.025068
Aldh18a1	ALDH18A1	0.116648	0.0232971	0.0862696	0.450277	0.115639	0.0448623
Aldh1a1	ALDH1A1	0.122123	0.262723	0.31993	0.0151234	0.554699	0.0762122
Aldh1a2	ALDH1A2	0.175166	0.311556	0.340991	0.0184795	0.274693	0.522371
Aldh1a3	ALDH1A3	-0.241244	0.0189294	0.0769601	0.771511	0.329498	0.299875
Aldh1b1	ALDH1B1	-0.314319	0.476862	0.418245	0.187064	0.575452	0.305161
Aldh1l1	ALDH1L1	0.0721182	0.189925	0.338223	0.00701173	0.59488	0.00259096
Aldh1l2	ALDH1L2	-0.167306	0.080558	-0.474938	0.024618	-1.05628	0.0310873
Aldh2	ALDH2	-0.0212937	0.813318	0.590464	0.0026534	0.610028	0.0241976
Aldh3a1	ALDH3A1	-0.152235	0.616859	-0.0163453	0.972932	0.597977	0.27905
Aldh3a2	ALDH3A2	0.10871	0.00953834	-0.0858367	0.0806657	0.193747	0.0652735
Aldh3b1	ALDH3B1	-0.00713377	0.963331	0.410755	0.120517	0.429286	0.222212
Aldh3b2	ALDH3B2	-0.183196	0.672056	-0.773643	0.0770111	1.58512	0.259016
Aldh4a1	ALDH4A1	0.0613809	0.466442	0.0423776	0.0426761	0.298658	0.0110603
Aldh5a1	ALDH5A1	-0.0192552	0.585092	-0.123766	0.225532	-0.155983	0.240869
Aldh6a1	ALDH6A1	0.0375249	0.344665	-0.0837005	0.0965017	0.142171	0.365235
Aldh7a1	ALDH7A1	0.135735	0.0378302	0.0467672	0.417746	0.228935	0.0230835
Aldh8a1	ALDH8A1	0.491683	0.575775	0.551259	0.299299	-0.715623	0.530003
Aldh9a1	ALDH9A1	-0.00469982	0.928222	0.445867	0.00736268	0.335424	0.0206565
Aldoa	ALDOA	0.113852	0.00163399	0.140699	0.0739263	0.304956	0.286436
Aldob	ALDOB	-0.196256	0.135642	-0.35282	0.130719	0.184989	0.544289
Aldoc	ALDOC	-0.526875	0.0065402	-0.821512	0.0103309	-0.608797	0.104615
Alg1	ALG1	0.00994225	0.898967	-0.398108	0.0852405	0.00193178	0.982022
Alg10b	ALG10	0.0378068	0.418679	-0.134843	0.136438	-0.326415	0.313751
Alg10b	ALG10B	0.0378068	0.418679	-0.134843	0.136438	-0.326415	0.313751
Alg11	ALG11	0.0074303	0.827245	-0.0948299	0.192618	-0.216938	0.198343
Alg12	ALG12	-0.0897993	0.443732	-0.209392	0.0539412	0.329905	0.0737245
Alg13	ALG13	-0.0338688	0.738467	-0.279441	0.134643	-0.554967	0.0132122
Alg14	ALG14	0.117888	0.0250031	-0.485153	0.0103931	0.27084	0.195746
Alg2	ALG2	0.0564131	0.128068	-0.0732103	0.0616392	0.166174	0.0123669
Alg3	ALG3	-0.0354368	0.612968	-0.0912957	0.477766	0.230051	0.400976
Alg5	ALG5	-0.0854295	0.289907	0.0263186	0.797864	0.191597	0.507433
Alg6	ALG6	0.212714	0.00372657	0.118025	0.350673	-0.116234	0.492571
Alg8	ALG8	0.298684	0.0715373	-0.343334	0.295208	-0.317523	0.325629
Alg9	ALG9	0.0601782	0.231963	-0.203928	0.1771	-0.0719318	0.564086
Alk	ALK	-0.909803	0.218907	-0.763365	0.224045	-0.393505	0.111418
Fam150a	ALKAL1	0	0.42265	0	0	0	0
Fam150b	ALKAL2	-2.3387	0.302388	0	0	-0.13229	0.951523
Alkbh1	ALKBH1	0.159292	0.171365	-0.173478	0.250109	-0.123002	0.289595
Alkbh2	ALKBH2	0.111351	0.440393	0.592246	0.0612246	1.14783	0.0954062
Alkbh3	ALKBH3	-0.0166962	0.895335	0.132632	0.333341	0.507544	0.0242892
Alkbh4	ALKBH4	-0.0282001	0.865287	-0.129209	0.164628	0.15847	0.500712
Alkbh5	ALKBH5	0.0660058	0.222484	-0.0988437	0.345394	-0.247466	0.171266
Alkbh6	ALKBH6	0.0620613	0.492635	-0.224152	0.0348943	0.302056	0.261103
Alkbh7	ALKBH7	-0.05956	0.197073	0.192442	0.0394423	0.426489	0.241428
Alkbh8	ALKBH8	0.027802	0.64503	-0.379643	0.0772213	-0.532626	0.231423
Allc	ALLC	0	0.42265	0	0.188744	0	0
Alms1	ALMS1	0.163443	0.0224668	-0.33066	0.0439427	-1.01	0.0777428
Alox12	ALOX12	0.0827732	0.669362	-0.0679933	0.739357	0.555226	0.401735
Alox12b	ALOX12B	-0.532857	0.420158	0.541823	0.269718	-1.37728	0.163279
Alox15	ALOX15	0.417717	0.723511	0	0.256299	0	0.42265
Alox8	ALOX15B	0.0621473	0.578809	0.191774	0.226465	0.286679	0.46999
Alox5	ALOX5	0.0217617	0.943965	0.623493	0.239724	-0.607687	0.398614
Alox5ap	ALOX5AP	-0.420063	0.00910455	-0.149326	0.621816	0.415983	0.372704
Aloxe3	ALOXE3	0.18522	0.231184	0.0362777	0.826001	0.360334	0.164827
Akp3	ALPI	0	0.42265	-0.912931	0.706235	0	0.42265
Alpk1	ALPK1	-0.340858	0.0909736	-0.832375	0.0356176	0.338153	0.114948
Alpk2	ALPK2	0.195399	0.336426	-0.39458	0.124743	-1.10394	0.0226101
Alpk3	ALPK3	0.293252	0.0443913	-0.365867	0.345579	-0.462606	0.112709
Alpl	ALPL	0.0064095	0.9642	0.390584	0.0893379	0.567379	0.0251616
Alpi	ALPP	0	0	0	0	0	0
Als2	ALS2	0.10384	0.179014	-0.247795	0.0120962	-0.445901	0.122801
Als2cl	ALS2CL	0.0362668	0.495664	-0.00308331	0.970248	0.463777	0.0436564
Als2cr12	ALS2CR12	-2.51499	0.0420868	-1.5485	0.147078	0.851172	0.627011
Alx1	ALX1	-0.859001	0.719756	0	0	0	0
Alx3	ALX3	0.675046	0.151317	0.962887	0.3423	0.95603	0.538361
Alx4	ALX4	0.13534	0.494346	0.868682	0.043826	0.907182	0.0238792
Alyref	ALYREF	0.272423	0.0228459	0.543562	0.00449501	0.233238	0.471482
Amacr	AMACR	0.0868776	0.439966	0.291639	0.135152	0.409918	0.204167
Ambn	AMBN	0	0	0	0	0	0
Ambp	AMBP	0	0.42265	0	0	0	0
Ambra1	AMBRA1	0.0061792	0.888753	-0.162517	0.0132946	-0.167684	0.317675
Amd1	AMD1	1.04537	0.173447	-1.71698	0.0542311	-1.83146	0.0935072
Amd2	AMD1	-0.476724	0.267497	0.491747	0.062174	0.39152	0.40531
Amdhd1	AMDHD1	-0.757222	0.572652	0	0.048628	0	0.42265
Amdhd2	AMDHD2	0.182086	0.0763262	0.202799	0.339456	0.527505	0.0870182
Amelx	AMELX	0	0	0	0	0	0
Amer1	AMER1	-0.100204	0.119385	-0.331117	0.0127517	-0.610878	0.122341
Amer2	AMER2	0.0851392	0.252323	-0.281513	0.181326	-0.188323	0.605531
Amer3	AMER3	0.126695	0.0632621	-0.0008383	0.989489	-0.166201	0.423651
Amfr	AMFR	0.0646709	0.188145	-0.132587	0.0191353	0.0997899	0.403736
Amh	AMH	0.0997304	0.346576	0.164554	0.733214	0.219038	0.505819
Amhr2	AMHR2	0.488852	0.137455	0.389997	0.198517	0.396031	0.361652
Amigo1	AMIGO1	-0.00771492	0.862841	-0.266055	0.00114465	-0.278116	0.0169028
Amigo2	AMIGO2	-0.170904	0.236137	0.260647	0.0992941	0.114863	0.221918
Amigo3	AMIGO3	0.22703	0.0919629	-0.427193	0.00956795	-0.161915	0.641255
Ammecr1	AMMECR1	0.157424	0.211106	-0.0867639	0.797871	-0.344863	0.310082
Ammecr1l	AMMECR1L	0.0468725	0.0565274	-0.122838	0.098308	-0.104685	0.413647
Amn	AMN	-0.759744	0.255692	0.573185	0.162553	-0.0292323	0.938861
Amn1	AMN1	0.06398	0.339733	-0.146636	0.471406	0.224672	0.485573
Amot	AMOT	-0.0496763	0.472951	-0.384089	0.00766241	-0.617662	0.0612532
Amotl1	AMOTL1	-0.103767	0.278314	-0.104911	0.644432	-0.229695	0.49307
Amotl2	AMOTL2	0.148558	0.0113829	0.464949	0.00892991	0.460161	0.00396604
Ampd1	AMPD1	0	0.42265	0	0.42265	0	0
Ampd2	AMPD2	0.00731458	0.894168	-0.212561	0.0104429	-0.240482	0.0562516
Ampd3	AMPD3	0.0492156	0.438923	-0.18028	0.0119156	-0.00943521	0.925857
Amph	AMPH	0.10969	0.196617	-0.285603	0.0138717	-0.0684351	0.361342
Amt	AMT	0.0732808	0.466854	0.178444	0.314815	0.309767	0.143423
Amtn	AMTN	0	0	0	0	0	0
Amy1	AMY2A	-0.290311	0.0318511	0.0227186	0.912029	-0.439629	0.110468
Amy1	AMY2B	-0.290311	0.0318511	0.0227186	0.912029	-0.439629	0.110468
Amz1	AMZ1	-0.649991	0.000289252	-0.733443	0.00766272	-0.191566	0.494377
Amz2	AMZ2	0.0943328	0.058467	-0.0744112	0.226658	0.0206265	0.709702
Anapc1	ANAPC1	0.0588687	0.132842	-0.232421	0.0447701	-0.422282	0.0710711
Anapc10	ANAPC10	0.128815	0.00174716	-0.315557	0.0726832	-0.213936	0.426936
Anapc11	ANAPC11	0.0581008	0.323984	0.238476	0.117049	0.597363	0.0342673
Anapc13	ANAPC13	0.0692753	0.453125	-0.154959	0.325893	0.35791	0.40886
Anapc15	ANAPC15	0.0189438	0.778645	0.00521214	0.974558	0.358163	0.284757
Anapc16	ANAPC16	-0.0116661	0.81002	-0.106282	0.227177	0.16175	0.296112
Anapc2	ANAPC2	0.0607356	0.233585	-0.214055	0.02589	0.144856	0.138483
Anapc4	ANAPC4	0.0192157	0.656228	-0.0178107	0.642791	0.0984742	0.606669
Anapc5	ANAPC5	0.0441581	0.119833	0.0759381	0.0991867	0.135429	0.235063
Anapc7	ANAPC7	0.0990676	0.0536162	0.030492	0.30763	0.271419	0.0278467
Ang	ANG	0.35117	0.551898	-1.17468	0.239931	1.33279	0.241486
Angel1	ANGEL1	-0.00551312	0.941365	0.136875	0.257455	0.172387	0.430096
Angel2	ANGEL2	-0.00988867	0.863436	-0.00264889	0.969473	0.161764	0.0515855
Angpt1	ANGPT1	0.161489	0.130129	0.0740963	0.704487	0.283168	0.340552
Angpt2	ANGPT2	0.224775	0.165537	0.578415	0.178952	0.816473	0.0659977
Angpt4	ANGPT4	-0.470817	0.390694	-0.610081	0.789486	0	0.42265
Angptl1	ANGPTL1	-0.944242	0.140901	0.674958	0.602674	0.429297	0.508684
Angptl2	ANGPTL2	-0.468041	0.117285	-0.397716	0.233707	-0.0302176	0.945928
Angptl3	ANGPTL3	0.22111	0.487213	1.3252	0.016743	0.252876	0.617369
Angptl4	ANGPTL4	0.111262	0.16134	0.513253	0.276311	0.502735	0.265819
Angptl6	ANGPTL6	0.110096	0.310362	0.64993	0.000517985	0.432033	0.0961003
Angptl7	ANGPTL7	-0.998805	0.0956291	-0.188744	0.844156	-0.519174	0.727277
Gm6484	ANGPTL8	0.650473	0.77737	0	0	0	0
Ank1	ANK1	-0.127126	0.038227	-0.301875	0.00142264	-0.704923	0.16051
Ank2	ANK2	-0.0670578	0.357469	-0.663997	0.00231431	-0.983495	0.0766953
Ank3	ANK3	-0.0284049	0.466715	-0.024697	0.399191	-0.656925	0.159964
Ankar	ANKAR	0.337257	0.781273	-0.336092	0.141155	0.118233	0.956646
Ankdd1b	ANKDD1B	0.260791	0.0292258	-0.0596246	0.762566	0.150099	0.289999
Ankef1	ANKEF1	0.0109932	0.948154	-0.130465	0.774777	0.356043	0.351549
4932411E22Rik	ANKFN1	-1.93714	0.106912	-0.351512	0.713849	0.162856	0.797486
Ankfn1	ANKFN1	-1.43242	0.134819	-0.720078	0.233205	-1.97131	0.116325
Ankfy1	ANKFY1	-0.00102658	0.962816	-0.291724	0.00650997	-0.464507	0.0164321
Ank	ANKH	-0.0263513	0.679918	-0.0545233	0.279962	0.000817374	0.989268
Ankhd1	ANKHD1-EIF4EBP3	0.0643732	0.391447	-0.39862	0.00229911	-1.00237	0.0231472
Ankib1	ANKIB1	-0.0411817	0.28319	-0.118245	0.215805	-0.212585	0.175436
Ankk1	ANKK1	-0.879574	0.363636	0	0.42265	-0.62143	0.637173
Ankle1	ANKLE1	-0.0894011	0.802143	0.963933	0.283341	-3.41794	0.0461191
Ankle2	ANKLE2	-0.00197182	0.967828	0.00669959	0.902235	0.0308019	0.833636
Ankmy1	ANKMY1	-0.0623015	0.822468	-1.03947	0.238835	0.191838	0.669811
Ankmy2	ANKMY2	-0.0256247	0.452999	-0.28822	0.0044653	-0.100231	0.590967
Ankra2	ANKRA2	0.0084419	0.744547	-0.146695	0.187257	0.203559	0.108869
Ankrd1	ANKRD1	0	0.184168	0	0.42265	0	0
Ankrd10	ANKRD10	0.0399673	0.580465	-0.193572	0.061271	-0.0145379	0.842907
Ankrd11	ANKRD11	-0.0106837	0.608707	0.0178662	0.680875	-0.481643	0.217301
Ankrd12	ANKRD12	-0.00705684	0.905997	-0.0323676	0.389152	-0.340648	0.129722
Ankrd13a	ANKRD13A	0.0412517	0.319833	0.0582316	0.310721	0.21222	0.045986
Ankrd13b	ANKRD13B	0.0213603	0.654511	0.152876	0.154252	0.0583449	0.6443
Ankrd13c	ANKRD13C	0.0633505	0.0785138	-0.107941	0.306841	-0.162241	0.356143
Ankrd13d	ANKRD13D	0.00597386	0.886928	0.0225801	0.425748	0.032889	0.737772
Ankrd16	ANKRD16	-0.0280574	0.579218	-0.202167	0.0930449	0.113127	0.685763
Ankrd17	ANKRD17	0.078446	0.0587818	-0.284312	0.000736308	-0.650598	0.0707436
Ankrd2	ANKRD2	-0.405784	0.428623	0.203859	0.863219	0.0261611	0.98389
Ccdc144b	ANKRD20A2	-0.0582324	0.569735	0.356568	0.571549	-1.10585	0.407602
Ankrd22	ANKRD22	-0.108464	0.95204	0	0	0	0
Ankrd23	ANKRD23	0.212649	0.142533	-0.472034	0.195963	-0.0657323	0.733905
Ankrd24	ANKRD24	-0.0640704	0.312687	-0.138646	0.0479205	0.17111	0.276714
Ankrd26	ANKRD26	0.00898901	0.923424	0.0549299	0.446049	-0.378969	0.0764955
Ankrd27	ANKRD27	-0.0214153	0.753667	-0.217053	0.0415492	-0.154794	0.162452
Ankrd28	ANKRD28	-0.0325356	0.430308	-0.422868	0.00568153	-0.419719	0.154773
Ankrd29	ANKRD29	0.0364608	0.539925	-0.216498	0.00432048	-0.00541556	0.952436
Ccdc144b	ANKRD30B	-0.0582324	0.569735	0.356568	0.571549	-1.10585	0.407602
Ccdc144b	ANKRD30BL	-0.0582324	0.569735	0.356568	0.571549	-1.10585	0.407602
Ankrd33	ANKRD33	-0.281079	0.734819	2.03004	0.340512	0	0.197266
Ankrd33b	ANKRD33B	-0.481787	0.0213085	-1.30731	0.00105029	-1.42586	0.00627168
Ankrd34a	ANKRD34A	0.0544852	0.344174	-0.49198	0.0144229	-0.327214	0.009002
Ankrd34b	ANKRD34B	-0.110324	0.133391	-0.168658	0.140707	-0.0458242	0.724455
Ankrd34c	ANKRD34C	-2.33855	0.156528	-0.689935	0.351884	0.165684	0.838327
Ankrd35	ANKRD35	-0.0791437	0.703307	0.329767	0.0339089	0.166529	0.236972
Ccdc144b	ANKRD36B	-0.0582324	0.569735	0.356568	0.571549	-1.10585	0.407602
Ankrd37	ANKRD37	0.297904	0.0739979	0.540062	0.0811278	0.0560045	0.883007
Ankrd39	ANKRD39	0.156698	0.0716915	-0.362321	0.0465759	0.103768	0.591136
Ankrd40	ANKRD40	0.0108391	0.830703	0.060479	0.124119	-0.0239487	0.728534
Ankrd42	ANKRD42	-0.313128	0.0293782	-0.156293	0.539065	0.210742	0.265614
Ankrd44	ANKRD44	0.0385364	0.625802	-0.0421695	0.741104	0.0733971	0.649356
Ankrd45	ANKRD45	-0.0519445	0.646716	0.00992135	0.946736	-0.260706	0.218411
Ankrd46	ANKRD46	-0.0109505	0.738298	-0.0468617	0.126687	-0.0590873	0.699811
Ankrd49	ANKRD49	0.0784803	0.462429	-0.298264	0.053945	0.120594	0.643614
Ankrd50	ANKRD50	0.107775	0.0138609	0.203304	0.01363	-0.0275762	0.857571
Ankrd52	ANKRD52	-0.0757667	0.120655	-0.104844	0.218687	-0.577523	0.299813
Ankrd53	ANKRD53	-0.291106	0.382329	0.154393	0.409522	-0.971238	0.0232705
Ankrd54	ANKRD54	0.132242	0.0200169	-0.0789116	0.539756	0.171864	0.215397
Ankrd55	ANKRD55	-0.125633	0.562185	-0.86691	0.0836153	0.279579	0.545265
Ankrd6	ANKRD6	-0.293218	0.0882184	-0.429926	0.0373257	-0.392023	0.153357
Ankrd60	ANKRD60	0	0	0	0	0	0
Ankrd61	ANKRD61	0.333016	0.00527215	0.899891	0.179001	-0.221053	0.777865
Ankrd63	ANKRD63	-2.44284	0.244046	-0.60646	0.568448	-1.89942	0.389623
Ankrd66	ANKRD66	-0.873228	0.228719	0.331973	0.60941	1.54013	0.0823316
Ankrd7	ANKRD7	-1.68345	0.317265	-0.0769207	0.971754	0.436648	0.84474
Ankrd9	ANKRD9	-0.0495252	0.438487	0.141809	0.276434	0.259688	0.344532
Anks1	ANKS1A	0.135729	0.0417841	0.122853	0.175214	0.351234	0.120489
Anks1b	ANKS1B	-0.429827	0.00295441	-0.986654	4.64428e-05	-0.842955	0.000940406
Anks3	ANKS3	0.0354734	0.603198	-0.0761871	0.433755	0.236551	0.0562736
Anks4b	ANKS4B	0	0.42265	0	0	0	0
Anks6	ANKS6	0.237202	0.060911	-0.0295117	0.759745	-0.236759	0.437066
Ankub1	ANKUB1	-0.313162	0.242966	-0.335539	0.43626	0.240471	0.65045
Ankzf1	ANKZF1	0.107288	0.0749874	-0.56591	0.0124165	-0.188069	0.105771
Anln	ANLN	-0.219772	0.409507	-0.0994384	0.3632	0.256018	0.0542242
Ano1	ANO1	0.499312	0.0344123	0.202949	0.165911	-0.407909	0.370582
Ano10	ANO10	-0.0546147	0.431978	-0.100267	0.212364	0.0588896	0.705295
Ano2	ANO2	-4.11544	0.263611	-2.06191	0.29261	-0.872591	0.573402
Ano3	ANO3	-0.0616069	0.440644	-1.26936	0.00168549	-1.16025	0.00284989
Ano4	ANO4	-0.122352	0.138076	-0.069269	0.529489	0.144229	0.343232
Ano5	ANO5	-0.0598128	0.63004	-0.521082	0.289899	-1.00975	0.0484211
Ano6	ANO6	-0.16169	0.0286878	-0.207483	0.0282706	-0.320721	0.0373865
Ano7	ANO7	-1.2227	0.378871	0	0.18473	0	0.183637
Ano8	ANO8	-0.0663243	0.0602668	-0.36897	0.00941618	0.143973	0.395764
Ano9	ANO9	0	0.42265	0	0.225346	0	0.42265
Wfdc17	ANOS1	0.548521	0.428195	-0.651096	0.584836	0.781926	0.289084
Anp32a	ANP32A	0.14775	0.0661456	0.145265	0.014069	0.43927	0.0430585
Anp32b	ANP32B	0.0459976	0.478174	0.134473	0.0845942	0.405791	0.0829123
Anp32e	ANP32E	0.0716372	7.09783e-05	0.144094	0.315345	0.0350896	0.849036
Anpep	ANPEP	0.0276184	0.572799	-0.00698326	0.967538	0.223957	0.246417
Antxr1	ANTXR1	-0.00143784	0.989758	0.437238	0.00843781	0.273831	0.120969
Antxr2	ANTXR2	0.0761966	0.628829	-0.435683	0.147983	-0.152821	0.648669
Antxrl	ANTXRL	0	0	0	0	0	0
Anxa1	ANXA1	-0.079231	0.370543	0.179873	0.647487	0.237114	0.701156
Anxa10	ANXA10	3.08656	0.167712	0	0.42265	0	0.42265
Anxa11	ANXA11	-0.211003	0.480401	0.18748	0.0425628	0.306252	0.0976979
Anxa13	ANXA13	-0.907043	0.558271	0	0.42265	0	0
Anxa2	ANXA2	-0.260262	0.127153	0.293322	0.0728574	0.680362	0.141912
Anxa3	ANXA3	0.0511767	0.681458	-0.0388881	0.810312	0.59396	0.143003
Anxa4	ANXA4	-0.0518253	0.581727	0.273257	0.0149083	0.302331	0.036024
Anxa5	ANXA5	0.0303775	0.567762	0.00543733	0.893564	0.305831	0.296981
Anxa6	ANXA6	0.144389	0.0732884	-0.0976148	0.127345	0.201654	0.268604
Anxa7	ANXA7	0.016605	0.628061	-0.0898018	0.134411	0.175216	0.326693
Anxa8	ANXA8L1	-0.619229	0.121169	-0.257718	0.673621	0.342908	0.391913
Anxa9	ANXA9	0.279239	0.388888	1.42302	0.167696	0.533379	0.444246
Aoah	AOAH	0.521948	0.352377	0.700725	0.495352	0.75437	0.503807
Aoc1	AOC1	-1.80146	0.214731	0	0.42265	0	0.185173
Aoc2	AOC2	0.455414	0.178764	-0.265884	0.349312	0.207389	0.715965
Aoc3	AOC3	-0.293446	0.439905	0.768822	0.307827	0.08755	0.923293
Aox1	AOX1	0.244423	0.18945	0.181398	0.215158	0.195922	0.416242
Ap1ar	AP1AR	-0.0666512	0.0370833	-0.382308	0.00155692	-0.144671	0.0287503
Ap1b1	AP1B1	0.043502	0.219621	-0.0620555	0.199804	0.0349228	0.355646
Ap1g1	AP1G1	0.038042	0.206759	-0.250784	0.0145185	-0.462248	0.0372334
Ap1g2	AP1G2	0.0642552	0.465569	-0.0587921	0.772488	0.0245627	0.940043
Ap1m1	AP1M1	-0.00824416	0.864878	-0.233518	0.0174853	0.18454	0.0987969
Ap1m2	AP1M2	-0.686642	0.392022	-0.894634	0.29662	-0.425059	0.628631
Ap1s1	AP1S1	-0.0809757	0.0919011	-0.220317	0.145728	0.297343	0.358478
Ap1s2	AP1S2	-0.0832415	0.243366	-0.122323	0.0338461	0.188186	0.321548
Ap1s3	AP1S3	0.028789	0.735069	1.16635	0.00594595	-0.159873	0.706035
Ap2a1	AP2A1	0.0135923	0.660177	0.0952024	0.0821369	0.193592	0.110305
Ap2a2	AP2A2	0.128815	0.0730375	0.0590288	0.309518	0.0115824	0.874544
Ap2b1	AP2B1	-0.0740392	0.176999	-0.32119	0.000770713	-0.274507	0.00183017
Ap2m1	AP2M1	0.0411238	0.185762	-0.0995962	0.0812339	0.289027	0.221327
Ap2s1	AP2S1	0.00633127	0.620077	-0.0270773	0.750041	0.398597	0.227652
Ap3b1	AP3B1	0.00308377	0.965514	0.0253397	0.542935	-0.0296957	0.414712
Ap3b2	AP3B2	0.0496183	0.37853	-0.160757	0.0419841	0.00321877	0.965419
Ap3d1	AP3D1	0.0786329	0.0531687	-0.150504	0.03109	-0.104442	0.0557191
Ap3m1	AP3M1	-0.0583707	0.348356	-0.217256	0.0364881	-0.278697	0.103416
Ap3m2	AP3M2	0.114695	0.0260968	0.0287683	0.509208	-0.103255	0.0710777
Ap3s1	AP3S1	-0.00150451	0.972104	-0.269507	0.0402235	-0.224526	0.262412
Ap3s2	AP3S2	-0.0384807	0.311197	-0.28294	0.00585122	-0.0468385	0.767917
Ap4b1	AP4B1	-0.028521	0.568724	-0.327339	0.0787331	-0.0298007	0.539923
Ap4e1	AP4E1	0.0740886	0.345874	-0.076789	0.0544685	-0.261281	0.294896
Ap4m1	AP4M1	0.108242	0.0801955	0.27584	0.186091	0.317572	0.0933268
Ap4s1	AP4S1	0.00904304	0.816794	0.0138142	0.824444	-0.0757632	0.783766
Ap5b1	AP5B1	0.127937	0.0277565	-0.162945	0.585518	-0.133133	0.764662
Ap5m1	AP5M1	0.155062	0.00932286	-0.627489	0.00671564	-0.098824	0.654302
Ap5s1	AP5S1	-0.0745948	0.36431	0.151278	0.129539	0.486488	0.0210289
Ap5z1	AP5Z1	0.029899	0.501243	-0.0537574	0.542662	0.215675	0.373153
Apaf1	APAF1	0.0919239	0.108396	0.0390703	0.757971	-0.00159752	0.993713
Apba1	APBA1	-0.125949	0.0491662	-0.47435	0.00688977	-0.449174	0.130097
Apba2	APBA2	0.145242	0.0853494	-0.209797	0.098593	0.0283964	0.823587
Apba3	APBA3	0.174489	0.0870552	0.0811572	0.457469	0.213594	0.32984
Apbb1	APBB1	0.104368	0.0589141	-0.36183	0.0224847	0.109823	0.448391
Apbb1ip	APBB1IP	0.278917	0.106645	0.790682	0.0847732	0.12869	0.570309
Apbb2	APBB2	-0.0408808	0.338527	0.118097	0.0265934	-0.325081	0.0103943
Apbb3	APBB3	0.197427	0.029579	0.160989	0.02388	0.403343	0.0201972
Apc	APC	-0.108107	0.0447334	-0.351967	0.00241803	-0.858745	0.027606
Apc2	APC2	0.0115181	0.706403	0.00899761	0.909943	-0.255431	0.395445
Apcdd1	APCDD1	-0.14554	0.0455002	0.0787677	0.512444	0.266978	0.0612165
Apcs	APCS	0	0	0	0	0	0
Apeh	APEH	0.157359	0.032271	-0.130553	0.228157	0.273116	0.0142424
Apela	APELA	0	0.42265	0	0	0	0
Apex1	APEX1	-0.141243	0.00963384	0.454412	0.0581988	0.46082	0.338898
Apex2	APEX2	0.0029689	0.980779	-0.314108	0.201856	0.586843	0.0305747
Aph1a	APH1A	0.0263825	0.511216	-0.377494	0.0285135	0.244551	0.00249727
Aph1b	APH1B	0.0144756	0.822867	-0.552404	0.003751	-0.652788	0.0136104
Api5	API5	0.114455	0.0666026	-0.163109	0.0452319	-0.227191	0.0385193
Apip	APIP	-0.141469	0.0684709	-0.400321	0.010798	0.114991	0.788126
Aplf	APLF	0.1785	0.0349951	0.141918	0.428575	-0.0680141	0.586643
Apln	APLN	-0.147587	0.423947	-0.096714	0.655797	0.702425	0.00344726
Aplnr	APLNR	0.131254	0.492338	0.476108	0.0192533	0.910152	0.0243372
Aplp1	APLP1	-0.123819	0.216761	-0.0390708	0.562341	0.388391	0.0566064
Aplp2	APLP2	0.0462808	0.0990382	-0.116281	0.00884034	0.0284822	0.512683
Apmap	APMAP	0.0810815	0.175795	-0.162381	0.0928116	0.153605	0.410195
Apoa1	APOA1	0.246288	0.609157	0.399967	0.456337	-0.109962	0.80508
Apoa2	APOA2	2.41196	0.503688	0	0.42265	0	0.185738
Apoa4	APOA4	0	0.42265	0	0	0	0
Apoa5	APOA5	0	0	0	0	0	0
Apob	APOB	0.286426	0.896231	0	0.42265	0	0
Apobec1	APOBEC1	-0.170974	0.288741	0.536034	0.0350428	0.584591	0.21189
Apobec2	APOBEC2	-0.442455	0.0746599	0.917777	0.521608	1.0407	0.083345
Apobec3	APOBEC3B	-0.0100551	0.927199	-0.0932372	0.526303	-0.347221	0.314936
Apobec4	APOBEC4	0	0	0	0.42265	0	0.42265
Apobr	APOBR	-0.0835563	0.723705	-0.29572	0.317813	0.117144	0.90252
Apoc1	APOC1	0.127725	0.69129	1.34172	0.00920913	1.67183	0.000207011
Apoc3	APOC3	0.33147	0.626328	0	0.208539	-2.6437	0.0929486
Apoc4	APOC4	0	0.42265	0	0	0	0
Apod	APOD	0.0370546	0.792498	0.518273	0.000676152	0.576979	0.1516
Apoe	APOE	0.245255	0.00173429	0.48266	0.0341093	0.734623	0.0981712
Apof	APOF	-0.633158	0.582255	0	0.24124	-1.91842	0.313883
Apoh	APOH	0.291778	0.664784	-0.941305	0.477439	0.782776	0.326205
Apol8	APOL2	-0.0587173	0.728764	-0.464427	0.122312	-0.0768125	0.492613
Apol7b	APOL3	0	0	0	0	0	0
Apol6	APOL6	-0.822923	0.468583	1.92903	0.101834	-0.0964293	0.964612
Apold1	APOLD1	0.535787	0.104482	0.0870134	0.668052	0.763213	0.282656
Apom	APOM	-0.488215	0.691348	0	0	0	0.42265
Apoo	APOO	0.030317	0.540235	0.13488	0.253779	-0.0419279	0.67744
Apool	APOOL	-0.0298926	0.699482	0.0969919	0.417118	-0.0959964	0.761169
Apopt1	APOPT1	-0.0864205	0.275583	0.104117	0.331635	0.204098	0.336667
App	APP	0.00331234	0.892609	-0.282916	0.0612025	-0.0323793	0.324618
Appbp2	APPBP2	0.0783445	0.221629	-0.194208	0.0223031	-0.515432	0.153252
Appl1	APPL1	0.088466	0.164305	-0.22865	0.0187431	-0.500817	0.00560637
Appl2	APPL2	0.0940053	0.132517	0.112252	0.127335	-0.295414	0.180175
Aprt	APRT	-0.00811026	0.843714	0.395386	0.114903	0.505661	0.130315
Aptx	APTX	-0.0523716	0.0990572	-0.0190968	0.75071	0.0268066	0.573359
Aqp1	AQP1	-0.772451	0.596649	0.66391	0.5988	0.411261	0.670427
Aqp11	AQP11	0.129097	0.162611	-0.0117876	0.941732	0.296852	0.0511346
Aqp12	AQP12B	1.00015	0.520614	0	0.219274	0	0
Aqp2	AQP2	-0.865908	0.248144	0	0.191122	0.789929	0.737906
Aqp3	AQP3	-0.0961939	0.964698	0	0	0	0
Aqp4	AQP4	0.211639	0.0140717	0.325729	0.00795113	0.477389	0.178268
Aqp5	AQP5	-0.272003	0.533473	2.01214	0.0335253	-1.43088	0.483949
Aqp6	AQP6	0.296723	0.00882593	-0.34978	0.0554704	-0.184985	0.631721
Aqp7	AQP7	-0.0811358	0.877217	0.118946	0.871036	-0.760587	0.292752
Aqp8	AQP8	-0.311517	0.76448	0.288829	0.895385	0.231286	0.836078
Aqp9	AQP9	0.663856	0.0623427	-0.0313103	0.923306	-0.34324	0.563869
Aqr	AQR	0.118237	0.0150442	0.126922	0.0809764	-0.21743	0.105525
Ar	AR	0.0255954	0.891491	-0.589611	0.129004	-0.544588	0.45809
Araf	ARAF	0.0142101	0.473541	-0.129276	0.0503859	0.21055	0.369243
Arap1	ARAP1	-0.118805	0.324662	-0.510953	0.0285651	-0.512767	0.0121705
Arap2	ARAP2	-0.228653	0.0337722	-0.707198	0.000787409	-1.00393	0.00245249
Arap3	ARAP3	-0.165996	0.220733	-0.254073	0.178455	-0.184732	0.307422
Arc	ARC	0.104889	0.212225	0.347893	0.0215158	-0.228527	0.620517
Arcn1	ARCN1	0.0728716	0.0437098	-0.233869	0.0241712	-0.139331	0.291469
Areg	AREG	0	0	0	0	0	0
Arel1	AREL1	-0.0157355	0.759685	-0.373859	0.000114529	-0.430126	0.0175052
Arf1	ARF1	0.052934	0.079021	-0.072605	0.257728	0.239754	0.213117
Arf3	ARF3	-0.0859386	0.0178564	-0.230587	0.168451	-0.0370554	0.831033
Arf4	ARF4	0.0548616	0.292665	-0.276224	0.0190695	-0.0148951	0.89052
Arf5	ARF5	0.060567	0.364568	-0.234795	0.0105843	0.385605	0.0850346
Arf6	ARF6	0.0722006	0.294343	0.0628722	0.0723595	0.0945414	0.316799
Arfgap1	ARFGAP1	0.0291214	0.33449	-0.105412	0.0947551	0.00522511	0.953005
Arfgap2	ARFGAP2	0.0825389	0.037945	-0.307964	0.00559351	0.0248762	0.667242
Arfgap3	ARFGAP3	0.124765	0.080888	0.0227839	0.784443	0.0131471	0.906896
Arfgef1	ARFGEF1	-0.0240832	0.433702	-0.464192	0.00309099	-0.662129	0.00976756
Arfgef2	ARFGEF2	0.0215982	0.586721	-0.262213	0.00334571	-0.351129	0.121427
D10Bwg1379e	ARFGEF3	-0.060278	0.47479	-0.938329	6.0618e-05	-1.56241	0.093986
Arfip1	ARFIP1	0.101646	0.0730739	0.185303	0.151157	0.123255	0.538647
Arfip2	ARFIP2	-0.0214212	0.483364	0.00665091	0.794904	-0.00431921	0.978799
Arfrp1	ARFRP1	-0.0354111	0.167752	-0.0184507	0.805492	0.320018	0.00106513
Arg1	ARG1	0.131849	0.530536	-0.897196	0.0249183	-0.148859	0.746008
Arg2	ARG2	0.444785	0.108079	0.646478	0.242424	-1.23722	0.286922
Arglu1	ARGLU1	0.121225	0.0308288	0.353126	0.00616903	-0.0953046	0.437348
Arhgap1	ARHGAP1	0.00354488	0.91203	-0.256861	0.0248665	0.0637072	0.375353
Arhgap10	ARHGAP10	0.179781	0.210062	-0.208456	0.00885203	-0.0905031	0.61444
Arhgap11a	ARHGAP11A	-0.132159	0.42649	-0.193755	0.424906	-0.632216	0.0999759
Arhgap12	ARHGAP12	-0.00655753	0.763219	-0.195759	0.00478002	-0.364907	0.0112491
Arhgap15	ARHGAP15	0.12984	0.274231	-0.0640808	0.514153	-0.179811	0.695728
Arhgap17	ARHGAP17	0.178236	0.0176357	-0.0835584	0.565681	-0.169469	0.531693
Arhgap18	ARHGAP18	-0.18558	0.329805	-0.127705	0.514255	-0.135839	0.668368
Arhgap19	ARHGAP19	-0.0859233	0.310836	-0.22091	0.281987	0.0881845	0.451063
Arhgap20	ARHGAP20	-0.495425	0.00949694	-0.731116	0.00220781	-1.22337	0.0043224
Arhgap21	ARHGAP21	0.0149263	0.778472	-0.0329407	0.508196	-0.593704	0.0712956
Arhgap22	ARHGAP22	-0.571732	0.209083	0.315218	0.418827	0.397128	0.470353
Arhgap23	ARHGAP23	0.0362645	0.568068	0.138728	0.219077	-0.0475123	0.843492
Arhgap24	ARHGAP24	-0.457838	0.208609	-0.144504	0.646841	0.684671	0.159253
Arhgap25	ARHGAP25	0.23444	0.257644	1.0662	0.0850882	0.893329	0.0147729
Arhgap26	ARHGAP26	-0.223153	0.0108598	-0.778569	2.76265e-05	-0.894768	0.0263278
Arhgap27	ARHGAP27	-0.0147652	0.773213	0.00149989	0.992218	-0.137971	0.363337
Arhgap28	ARHGAP28	-0.371468	0.47648	0.437208	0.517429	0.0795299	0.907775
Arhgap29	ARHGAP29	0.103353	0.142785	-0.0224948	0.755993	-0.230199	0.192728
Arhgap30	ARHGAP30	-0.0766399	0.304581	0.215105	0.361944	-0.0561848	0.857969
Arhgap31	ARHGAP31	-0.256279	0.135342	-0.87189	3.25901e-05	-1.21577	0.038705
Arhgap32	ARHGAP32	-0.258375	0.0108435	-0.510133	0.00097925	-1.04445	0.0166585
Arhgap33	ARHGAP33	-0.0653489	0.401047	0.0931867	0.483877	-0.0911857	0.684712
Arhgap35	ARHGAP35	-0.015406	0.58585	-0.143811	0.0495274	-0.536922	0.0414472
Arhgap36	ARHGAP36	-2.83432	0.214098	0.398589	0.746622	0.554135	0.554701
Arhgap39	ARHGAP39	-0.0513801	0.292757	-0.124296	0.302866	-0.0729075	0.471918
Arhgap4	ARHGAP4	0.0136898	0.931543	-0.517853	0.148502	-0.171203	0.519648
Arhgap40	ARHGAP40	-0.60544	0.638201	0	0	0	0.42265
Arhgap42	ARHGAP42	-0.220325	0.0596907	-0.176641	0.196814	0.109162	0.650935
Arhgap44	ARHGAP44	0.0225469	0.596842	-0.140724	0.0171272	-0.149508	0.0855589
Hmha1	ARHGAP45	0.0210709	0.880976	0.241847	0.491329	0.846663	0.132477
Arhgap5	ARHGAP5	-0.286527	0.0470737	-0.798548	3.64262e-05	-1.05898	0.0138637
Arhgap6	ARHGAP6	-0.855072	0.0959665	-0.481976	0.217152	-0.285935	0.468901
Arhgap8	ARHGAP8	0.514095	0.628304	-0.402143	0.525595	1.82204	0.113164
Arhgap9	ARHGAP9	-0.209983	0.177891	0.868017	0.0596465	0.784972	0.164529
Arhgdia	ARHGDIA	-0.00146965	0.973899	0.041853	0.451368	0.326293	0.0226339
Arhgdib	ARHGDIB	0.186138	0.200616	0.101413	0.587644	0.571047	0.210432
Arhgdig	ARHGDIG	-0.76561	0.259852	0.610828	0.165385	0.953788	0.0945124
Arhgef1	ARHGEF1	0.050165	0.569688	0.0748074	0.435364	0.00189042	0.994045
Arhgef10	ARHGEF10	-0.0878682	0.132951	-0.164755	0.0821728	-0.231599	0.0957498
Arhgef10l	ARHGEF10L	0.261285	0.0199039	0.421623	0.0242636	0.303347	0.0886363
Arhgef11	ARHGEF11	-0.0262096	0.382866	-0.102706	0.137618	-0.32043	0.152002
Arhgef12	ARHGEF12	0.0400146	0.22742	-0.250428	0.00986698	-0.614994	0.166439
Arhgef15	ARHGEF15	-0.0558446	0.262231	-0.0987669	0.61524	0.277098	0.0169505
Arhgef16	ARHGEF16	-0.565073	0.0940062	0.154684	0.728302	0.352172	0.296899
Arhgef17	ARHGEF17	0.0112176	0.875722	-0.0608344	0.417915	-0.124279	0.306339
Arhgef18	ARHGEF18	0.0679124	0.120283	-0.124383	0.207723	-0.144826	0.332842
Arhgef19	ARHGEF19	-0.124494	0.260429	-0.479035	0.0901067	-0.0914419	0.574702
Arhgef2	ARHGEF2	0.225183	0.0410672	0.227761	0.101746	0.219389	0.339654
Arhgef25	ARHGEF25	0.0977008	0.209141	-0.213679	0.0363787	0.0174286	0.878605
Arhgef26	ARHGEF26	0.0926593	0.122075	-0.160272	0.00578845	-0.124002	0.159736
Arhgef28	ARHGEF28	-0.255099	0.0260647	0.270029	0.0583881	-0.129911	0.607196
Arhgef3	ARHGEF3	0.00907191	0.914893	-0.522019	0.00644784	-0.500363	0.0131993
Arhgef33	ARHGEF33	-0.879455	0.00968133	-1.72826	0.000219376	-1.83047	1.649e-05
Arhgef37	ARHGEF37	-0.060448	0.629107	-0.645773	0.00763242	-0.479817	0.203629
Arhgef38	ARHGEF38	-0.093258	0.965772	0	0	0	0
Arhgef39	ARHGEF39	0.488262	0.138718	-0.798113	0.0136074	-1.81052	0.248728
Arhgef4	ARHGEF4	0.0275371	0.802812	0.0575135	0.286372	0.125489	0.405259
Arhgef40	ARHGEF40	0.0605656	0.0472862	0.105856	0.23049	-0.0535438	0.789299
Arhgef5	ARHGEF5	-0.189641	0.248066	-0.373954	0.154526	-0.0557171	0.866749
Arhgef6	ARHGEF6	-0.239163	0.00565232	-0.198388	0.163599	-0.163897	0.575553
Arhgef7	ARHGEF7	0.185691	0.0475943	-0.103059	0.0525531	-0.193902	0.231007
Arhgef9	ARHGEF9	-0.015097	0.583667	-0.332115	0.000427562	-0.504984	0.00439576
Arid1a	ARID1A	0.0836328	0.00777629	-0.0956667	0.271101	-0.604237	0.198022
Arid1b	ARID1B	0.000800088	0.98978	0.0642581	0.0577337	-0.475227	0.153824
Arid2	ARID2	0.0926085	0.084257	-0.0943649	0.321905	-0.646451	0.0537839
Arid3a	ARID3A	-0.113878	0.196694	-0.182246	0.183556	0.0369738	0.914489
Arid3b	ARID3B	0.154348	0.0170736	0.344424	0.0845043	0.194801	0.329852
Arid3c	ARID3C	0.892263	0.71135	0	0.42265	0	0
Arid4a	ARID4A	-0.0172994	0.56191	0.370786	0.00245417	-0.105869	0.185815
Arid4b	ARID4B	0.046416	0.28138	-0.0601365	0.288322	-0.156385	0.116812
Arid5a	ARID5A	0.397383	0.0118071	0.651141	0.00585884	0.98679	0.00122606
Arid5b	ARID5B	-0.294249	0.0510445	-0.48238	0.0436906	-0.877733	0.0510501
Arih1	ARIH1	0.00898033	0.887471	-0.137022	0.0377445	-0.410279	0.0183754
Arih2	ARIH2	0.0321289	0.186568	-0.0079905	0.905621	0.12327	0.0650051
Arl1	ARL1	-0.027279	0.454033	-0.0437196	0.329035	0.00975811	0.960347
Arl10	ARL10	-0.141296	0.295622	-0.0379977	0.586394	0.25333	0.292927
Arl11	ARL11	0.0944522	0.658338	0.36407	0.657028	0.0179646	0.972839
Arl13a	ARL13A	-1.72349	0.352667	-1.05161	0.674051	0	0
Arl13b	ARL13B	0.0133013	0.807218	-0.231127	0.0377118	0.0202733	0.90799
Arl14	ARL14	0	0	0	0	0	0
Arl14ep	ARL14EP	0.0172349	0.658441	-0.0548325	0.190581	0.0107927	0.905653
Arl14epl	ARL14EPL	0	0	0	0	0	0
Arl15	ARL15	0.0679885	0.407512	-0.143596	0.38411	-0.0723076	0.702185
Arl16	ARL16	-0.0792023	0.198675	0.206028	0.191369	0.377093	0.0772615
Arl2	ARL2	-0.027522	0.739256	0.165111	0.0342587	0.505375	0.0119113
Arl2bp	ARL2BP	0.0478396	0.3027	0.0835298	0.315677	0.253693	0.0166842
Arl3	ARL3	-0.164472	0.0388502	-0.075638	0.593435	0.241048	0.116027
Arl4a	ARL4A	0.0066236	0.842285	0.119851	0.143434	-0.25655	0.259122
Arl4c	ARL4C	0.141578	0.0301563	0.0332176	0.662965	0.291862	0.0485922
Arl4d	ARL4D	-0.0848371	0.547913	0.0108055	0.899891	0.925828	0.0162063
Arl5a	ARL5A	0.241496	0.00961913	-0.14872	0.0063136	-0.232223	0.189491
Arl5b	ARL5B	0.0934704	0.250838	-0.342244	0.0138223	-0.633894	0.132758
Arl5c	ARL5C	0.250195	0.0705938	-0.304923	0.254594	0.42794	0.0161869
Arl6	ARL6	-0.0111412	0.876427	-0.218089	0.15977	-0.0216776	0.937143
Arl6ip1	ARL6IP1	-0.0580241	0.327183	-0.080732	0.121615	0.17502	0.395606
Arl6ip4	ARL6IP4	-0.040582	0.591051	0.0387848	0.785026	0.376224	0.262702
Arl6ip5	ARL6IP5	0.135296	0.0147227	0.231491	0.0357526	0.268831	0.0412357
Arl6ip6	ARL6IP6	-0.0130543	0.892276	0.0527083	0.740514	0.215816	0.33175
Arl8a	ARL8A	-0.0391009	0.345205	0.032222	0.595754	0.165764	0.076134
Arl8b	ARL8B	-0.0019125	0.946003	-0.253193	0.0022745	-0.324199	0.0607449
Arl9	ARL9	0.244284	0.717717	0	0.42265	-0.205934	0.924869
Armc1	ARMC1	0.0654711	0.268337	-0.210942	0.0755679	-0.184489	0.120803
Armc10	ARMC10	0.118351	0.15776	0.315453	0.0756533	0.35714	0.125601
Armc12	ARMC12	0	0.42265	-0.156595	0.942688	0	0
Armc2	ARMC2	-0.167783	0.330865	0.208647	0.413974	-0.399895	0.213097
Armc3	ARMC3	-0.934281	0.0578931	0.0141688	0.988466	-0.161823	0.874584
Armc4	ARMC4	-0.296326	0.0272594	-0.710127	0.263686	0.367535	0.290492
Armc5	ARMC5	0.16114	0.0437775	0.299496	0.00484958	0.377615	0.038643
Armc6	ARMC6	0.0391439	0.653444	-0.0574405	0.629217	0.236174	0.309837
Armc7	ARMC7	-0.0602769	0.44812	0.0141361	0.712807	-0.105534	0.489025
Armc8	ARMC8	0.0560044	0.301245	-0.180949	0.0580527	-0.229835	0.0445212
Armc9	ARMC9	-0.00298448	0.953982	-0.290088	0.00445194	-0.0675651	0.743771
Armcx1	ARMCX1	0.104242	0.0401343	-0.299044	0.00013608	0.0173575	0.815414
Armcx2	ARMCX2	0.00902794	0.754564	-0.118264	0.0322575	-0.0127265	0.884934
Armcx3	ARMCX3	0.0808278	0.00905619	-0.0137344	0.871385	-0.14894	0.154522
Armcx4	ARMCX4	0.114746	0.0141833	0.0804866	0.227212	-0.416198	0.393348
Armcx5	ARMCX5	-0.129894	0.326932	-0.216434	0.0457784	-0.0993571	0.621224
Gprasp2	ARMCX5-GPRASP2	-0.106692	0.476832	-0.329605	0.0231826	0.0585535	0.386974
Armcx6	ARMCX6	-0.160829	0.280947	-0.0227089	0.905758	0.279435	0.310291
1700052N19Rik	ARMT1	0.109151	0.140495	-0.179102	0.223817	-0.206544	0.163008
Arnt	ARNT	0.110912	0.311548	0.0139552	0.837081	-0.439659	0.17895
Arnt2	ARNT2	-0.076398	0.509782	-0.0982119	0.381663	-0.170252	0.532406
Arntl	ARNTL	0.326744	0.0464473	0.116169	0.305466	-0.436775	0.0285081
Arntl2	ARNTL2	-0.171668	0.395315	0.251527	0.607151	-0.0450038	0.948191
Arpc1a	ARPC1A	-0.0441896	0.0847256	-0.122517	0.0065731	0.221946	0.191183
Arpc1b	ARPC1B	-0.104425	0.283579	0.587784	0.0027757	0.702538	0.0194339
Arpc2	ARPC2	-0.0190746	0.706879	-0.168656	0.0140786	0.12013	0.453593
Arpc3	ARPC3	0.0556939	0.0355414	-0.0527764	0.399664	0.297135	0.431498
Arpc4	ARPC4	0.018391	0.712624	-0.180834	0.0813644	0.120223	0.514272
Arpc5	ARPC5	0.0233918	0.632291	0.137867	0.151083	0.136507	0.331651
Arpc5l	ARPC5L	-0.113268	0.0259152	-0.0733751	0.133093	0.0101694	0.927168
2610034B18Rik	ARPIN	0.0385965	0.506051	-0.0160754	0.702119	0.167253	0.0991185
Arpp19	ARPP19	0.0187075	0.561847	-0.134604	0.194121	-0.27383	0.344357
Arpp21	ARPP21	0.038427	0.625427	-0.406642	0.000344741	-0.423922	0.0314001
Arr3	ARR3	-0.131833	0.938262	0	0.42265	0.369376	0.867437
Arrb1	ARRB1	-0.0432064	0.419955	-0.238043	0.000149786	-0.359612	0.107613
Arrb2	ARRB2	-0.0495485	0.284707	0.0168937	0.781412	0.163491	0.390909
Arrdc1	ARRDC1	0.0678939	0.585461	-0.0801775	0.63336	0.202761	0.348803
Arrdc2	ARRDC2	-0.142083	0.00998836	-0.116509	0.556788	0.690152	0.106415
Arrdc3	ARRDC3	0.028825	0.722733	-0.152562	0.0191452	0.145094	0.116591
Arrdc4	ARRDC4	-0.207762	0.445043	-0.111179	0.541899	0.756836	0.144448
Arrdc5	ARRDC5	0	0.42265	0	0	0	0.42265
Arsa	ARSA	0.0239062	0.743836	-0.0219048	0.415499	0.239566	0.0551569
Arsb	ARSB	-0.0151626	0.768761	-0.0718292	0.0322519	0.0795262	0.507045
Arsg	ARSG	-0.0746934	0.674064	0.146652	0.223167	0.464781	0.20666
Arsi	ARSI	0.312011	0.293993	-0.309011	0.591586	1.26402	0.159399
Arsj	ARSJ	-0.949626	0.301885	-0.785989	0.497447	-0.947486	0.512879
Arsk	ARSK	0.0715693	0.395748	-0.0640226	0.257522	-0.233346	0.0560787
Art1	ART1	0.808047	0.513058	0	0.42265	-1.55399	0.385604
Art3	ART3	-0.354051	0.050424	0.00315942	0.995204	0.482137	0.161272
Art4	ART4	-0.854953	0.720794	-1.48435	0.361067	0	0.42265
Art5	ART5	1.69296	0.328727	0	0.205379	0	0.42265
Artn	ARTN	-0.179438	0.545199	0.620918	0.19493	0.538394	0.290992
Arv1	ARV1	-0.0314143	0.422905	-0.280648	0.202644	0.0492271	0.772203
Arvcf	ARVCF	0.21162	0.0286167	0.52116	0.00450707	0.427689	0.0266224
Arx	ARX	0	0	0	0.42265	0	0.310997
As3mt	AS3MT	-0.0523067	0.64703	0.250175	0.0896301	0.389154	0.111889
Asah1	ASAH1	0.0803246	0.194287	-0.0944048	0.132429	0.049939	0.768422
Asah2	ASAH2	-0.413324	0.148448	-0.386271	0.24178	0.0358491	0.880836
Asap1	ASAP1	-0.0540845	0.287764	0.056575	0.41119	-0.183364	0.255563
Asap2	ASAP2	0.0137744	0.774089	-0.193131	0.0626565	-0.16866	0.498398
Asap3	ASAP3	0.112125	0.464267	0.439059	0.0012024	0.208375	0.479396
Asb1	ASB1	-0.0155018	0.737823	-0.195903	0.176324	-0.115745	0.135363
Asb10	ASB10	-0.693061	0.0868342	2.30869	0.131576	1.58201	0.403452
Asb11	ASB11	-0.202479	0.558118	-1.15116	0.0451163	0	0.0951182
Asb12	ASB12	-0.191162	0.930186	0	0	0	0.42265
Asb13	ASB13	0.0272774	0.335719	-0.28747	0.0895544	0.0519167	0.8027
Asb14	ASB14	-0.0764609	0.882387	1.21714	0.0880533	-0.61354	0.520737
Asb15	ASB15	-0.0676219	0.890544	0.584483	0.614664	1.25048	0.634102
Asb16	ASB16	-2.55222	0.118416	-0.148917	0.754646	1.89878	0.164824
Asb17	ASB17	0	0.42265	0	0	0	0
Asb18	ASB18	-0.230422	0.756288	-0.853702	0.51824	0	0.18382
Asb2	ASB2	-0.219365	0.448284	0.075581	0.768097	1.22875	0.241971
Asb4	ASB4	-1.47208	0.00351344	-2.33927	0.0106461	-1.45787	0.0490282
Asb5	ASB5	-0.217271	0.497154	-0.61137	0.148942	0.716251	0.320738
Asb6	ASB6	0.139802	0.125365	-0.0252164	0.678065	0.149575	0.275868
Asb7	ASB7	0.0908249	0.115153	-0.0775572	0.552721	0.0168198	0.920984
Asb8	ASB8	-0.0435638	0.35674	-0.15779	0.220221	0.248011	0.102326
Asb9	ASB9	0	0.42265	0	0	0	0
Ascc1	ASCC1	-0.0412361	0.691674	-0.00836785	0.96601	0.488028	0.0664291
Ascc2	ASCC2	0.0643405	0.6816	0.0532188	0.702319	-0.370915	0.233165
Ascc3	ASCC3	-0.0451853	0.533765	-0.422003	0.0603243	-0.629063	0.00359173
Ascl1	ASCL1	0.378619	0.0242159	0.248467	0.417771	0.486832	0.13723
Ascl2	ASCL2	0.0108915	0.992308	0.760427	0.45215	0.389343	0.39028
Ascl3	ASCL3	-0.0861937	0.893594	0	0.207757	-1.44372	0.221644
Ascl4	ASCL4	0.708815	0.0476753	0.423989	0.430673	-0.273804	0.762943
Ascl5	ASCL5	0	0.42265	0	0.42265	0	0.42265
Asf1a	ASF1A	0.188333	0.0431137	-0.118728	0.218297	0.0538111	0.605422
Asf1b	ASF1B	0.11615	0.619029	0.59389	0.216145	-0.184844	0.76965
Asgr1	ASGR1	0.303632	0.0598799	0.0530644	0.235651	0.602817	0.1434
Asgr2	ASGR2	0.794836	0.718394	0	0.42265	0	0.239459
Ash1l	ASH1L	0.0536934	0.327927	-0.301538	0.00714512	-0.806071	0.171071
Ash2l	ASH2L	0.0794546	0.0851202	-0.127309	0.328952	-0.0779975	0.590788
Asic1	ASIC1	0.0129364	0.741327	-0.367786	0.00580466	-0.0942322	0.501165
Asic2	ASIC2	0.0294309	0.669231	0.0800035	0.316075	0.268485	0.0490985
Asic3	ASIC3	0.245051	0.698598	0.424915	0.57258	-1.58836	0.223396
Asic4	ASIC4	-2.686	0.202634	-0.270056	0.763828	-1.89538	0.111896
Asic5	ASIC5	0.947039	0.228138	-0.459521	0.549572	0.83637	0.514842
a	ASIP	0.180085	0.884005	0	0.42265	0	0.42265
Asl	ASL	0.0367883	0.330465	-0.214542	0.0285574	-0.00202299	0.994196
Asmt	ASMT	0	0.42265	0	0.42265	0	0
Asna1	ASNA1	0.0281905	0.459892	-0.227794	0.0960298	0.233149	0.411769
Asns	ASNS	-0.0146437	0.63871	-0.0926207	0.135488	0.0187869	0.90482
Asnsd1	ASNSD1	0.0909094	0.386579	-0.298006	0.0576051	0.00562665	0.983834
Aspa	ASPA	-0.191059	0.416277	-0.19629	0.0224051	-0.0465331	0.853339
Aspdh	ASPDH	0.252534	0.12022	1.55707	0.186606	1.07454	0.100932
Aspg	ASPG	0.318492	0.0841303	0.395401	0.0875394	0.410305	0.243199
Asph	ASPH	-0.150342	0.111228	-0.63856	0.000326952	-0.615109	0.0058033
Asphd1	ASPHD1	0.248404	0.0340859	0.0565118	0.753518	0.256238	0.237657
Asphd2	ASPHD2	0.135446	0.0146489	0.0158274	0.878865	0.428478	0.0503921
Aspm	ASPM	0.303603	0.187853	0.851549	0.207152	0.0332196	0.975186
Aspn	ASPN	-0.182426	0.24264	-0.096843	0.659772	-0.021235	0.941037
Asprv1	ASPRV1	-0.550098	0.195119	-0.455334	0.464982	-0.526411	0.376242
Aspscr1	ASPSCR1	0.0126176	0.821996	0.290253	0.0600037	0.364199	0.0105653
Asrgl1	ASRGL1	0.168143	0.00734667	0.319583	0.0363923	0.280041	0.201065
Ass1	ASS1	-0.351189	0.65936	-0.258441	0.589867	-0.493905	0.17591
Aste1	ASTE1	0.102821	0.359112	0.127665	0.553318	-0.335851	0.266272
Astl	ASTL	-0.753707	0.647962	0	0.244986	0	0.42265
Astn1	ASTN1	-0.144882	0.202305	-0.389417	0.0240742	-0.486105	0.0214529
Astn2	ASTN2	-0.0340944	0.568693	-0.555797	0.00016223	-0.517275	0.184585
Asxl1	ASXL1	0.00204469	0.957905	-0.0812104	0.00430694	-0.192954	0.324589
Asxl2	ASXL2	0.114967	0.126999	-0.323331	0.00209839	-0.709189	0.179906
Asxl3	ASXL3	-0.00475137	0.912956	-0.385756	0.134768	-1.38917	0.00985313
Asz1	ASZ1	0	0	0	0	0	0
Atad1	ATAD1	0.0623814	0.182273	0.0262924	0.11156	0.0614019	0.729289
Atad2	ATAD2	-0.00988548	0.93015	-0.0764914	0.434562	-0.389152	0.0216179
Atad2b	ATAD2B	0.0678079	0.364842	-0.0840184	0.150028	-0.671212	0.00757514
Atad3a	ATAD3A	-0.001747	0.983311	0.0516853	0.416576	0.0285962	0.842355
Atad5	ATAD5	-0.00901434	0.892933	0.0357787	0.441479	-0.446265	0.0495682
Atat1	ATAT1	-0.05549	0.394199	0.136148	0.171212	0.372337	0.0298708
Atcay	ATCAY	-0.0656969	0.00827726	-0.215084	0.00210113	-0.00480976	0.920984
Ate1	ATE1	0.0391558	0.259261	-0.281589	0.00340482	-0.128874	0.406064
Atf1	ATF1	0.0944035	0.363522	0.419439	0.00707332	0.0665384	0.479153
Atf2	ATF2	0.00716832	0.801287	0.0626883	0.629818	-0.185748	0.166281
Atf3	ATF3	1.07422	5.76114e-05	1.96773	0.00913214	1.37428	0.0411259
Atf4	ATF4	-0.0227096	0.509424	0.0779893	0.265268	0.224322	0.100509
Atf5	ATF5	0.108827	0.271574	0.110978	0.589161	0.33048	0.00168479
Atf6	ATF6	0.0574566	0.179968	-0.298607	0.0640173	-0.440678	0.0606577
Atf6b	ATF6B	0.110843	0.0674238	-0.0262958	0.76743	-0.00720148	0.954948
Atf7	ATF7	0.140758	0.046267	-0.356037	0.181342	-0.712784	0.260524
Atf7ip	ATF7IP	0.206722	0.02772	-0.062447	0.225771	-0.515665	0.174691
Atf7ip2	ATF7IP2	0	0.276515	0	0	0	0.42265
Atg10	ATG10	-0.189848	0.0366554	-0.193665	0.154409	0.175247	0.0046416
Atg101	ATG101	0.085781	0.190076	0.359513	0.00250523	0.358834	0.259831
Atg12	ATG12	-0.0137483	0.667541	-0.19956	0.0115402	-0.0387192	0.806596
Atg13	ATG13	0.0823053	0.00903009	0.133259	0.0962692	-0.00898787	0.913035
Atg14	ATG14	0.182481	0.0360374	0.0516965	0.652592	0.108686	0.477421
Atg16l1	ATG16L1	0.0574497	0.0948139	-0.245975	0.00094314	0.0181506	0.784046
Atg16l2	ATG16L2	0.143607	0.0845558	-0.322177	0.00995649	-0.00209669	0.973616
Atg2a	ATG2A	0.0906653	0.0353201	-0.0269823	0.408943	-0.105864	0.68803
Atg2b	ATG2B	-0.0661345	0.156015	-0.251135	0.0144559	-0.691458	0.0564223
Atg3	ATG3	0.0141841	0.700241	-0.0946346	0.083212	-0.00285091	0.991802
Atg4a	ATG4A	-0.114804	0.103623	0.0755379	0.519575	0.107462	0.42263
Atg4b	ATG4B	0.0723892	0.126867	-0.291139	0.0133523	-0.0694051	0.550066
Atg4c	ATG4C	-0.0307103	0.562847	-0.153313	0.00277167	0.214605	0.057087
Atg4d	ATG4D	0.0550638	0.446132	-0.0481156	0.631696	0.0671098	0.678344
Atg5	ATG5	0.0431273	0.353381	-0.148494	0.174586	0.107846	0.456619
Atg7	ATG7	0.0523558	0.231561	-0.21505	0.171565	0.130649	0.294457
Atg9a	ATG9A	0.0459442	0.0940516	-0.22319	0.00262709	-0.0682148	0.540837
Atg9b	ATG9B	-1.30916	0.227282	0.226094	0.617051	0.876279	0.149959
Atic	ATIC	0.0374295	0.361262	-0.0327486	0.736991	0.152872	0.0776877
Atl1	ATL1	0.0346904	0.465055	-0.213199	0.0612001	-0.129675	0.464029
Atl2	ATL2	-0.605858	0.0106293	-0.966567	4.65622e-05	-1.00444	0.000488201
Atl3	ATL3	-0.109851	0.0677907	-0.162375	0.0880377	-0.426792	0.140644
Atm	ATM	0.0499396	0.459004	-0.302728	0.0677136	-0.349557	0.212093
Atmin	ATMIN	-0.0282222	0.657327	-0.231675	0.0218817	-0.170044	0.216253
Atn1	ATN1	0.0920234	0.0696125	0.397508	0.107312	-0.293026	0.322904
Atoh1	ATOH1	-0.163769	0.940087	0	0	0	0
Atoh7	ATOH7	0.519789	0.0705882	0.898151	0.012896	1.03777	0.0249739
Atoh8	ATOH8	0.249611	0.0341742	0.310619	0.500727	0.868077	0.0268244
Atox1	ATOX1	-0.0402245	0.527318	-0.303444	0.0163153	0.189103	0.59718
Atp10a	ATP10A	-0.326879	0.0699858	-0.0992833	0.721599	0.202537	0.245478
Atp10b	ATP10B	-0.154661	0.523752	0.242781	0.52759	0.0280662	0.916125
Atp10d	ATP10D	-0.409625	0.304932	-0.224409	0.637287	-0.381627	0.264079
Atp11a	ATP11A	-0.0152918	0.415312	-0.192543	0.00805755	-0.262899	0.180157
Atp11b	ATP11B	0.0607902	0.377148	-0.30416	0.0430829	-0.556132	0.0946658
Atp11c	ATP11C	-0.159855	0.0740749	-0.515466	0.00680031	-0.67905	0.0305731
Atp12a	ATP12A	0	0.42265	0	0	0	0
Atp13a1	ATP13A1	0.0480083	0.410884	-0.0178506	0.759496	-0.0571722	0.681756
Atp13a2	ATP13A2	-0.00499422	0.856411	-0.117248	0.20867	0.00582567	0.930008
Atp13a3	ATP13A3	-0.000485909	0.991205	-0.475359	0.00198337	-0.436489	0.0635197
Atp13a4	ATP13A4	0.109128	0.037791	-0.334518	0.0186151	0.0403432	0.736021
Atp13a5	ATP13A5	0.117682	0.0696088	-0.0807765	0.325009	-0.119426	0.585491
Atp1a1	ATP1A1	0.244398	0.00884388	-0.00348665	0.9521	0.0512297	0.626324
Atp1a2	ATP1A2	0.122119	0.325969	-0.261016	0.0557026	0.196106	0.0289186
Atp1a3	ATP1A3	-0.0742751	0.0236656	-0.106495	0.299407	-0.0788577	0.32728
Atp1a4	ATP1A4	-0.359592	0.496587	-0.302299	0.807829	0.375796	0.865244
Atp1b1	ATP1B1	-0.0574185	0.120579	-0.326575	0.0171933	0.0665636	0.519482
Atp1b2	ATP1B2	0.138657	0.034217	0.270065	0.00111726	0.140608	0.442704
Atp1b3	ATP1B3	0.00750594	0.884418	0.0443046	0.416089	0.00855392	0.951357
Atp1b4	ATP1B4	0	0	0	0	0	0
Xrcc6bp1	ATP23	-0.00637139	0.958272	-0.199367	0.17999	0.437058	0.234585
Atp2a1	ATP2A1	-0.808376	0.0904489	0.760716	0.428774	0.213278	0.497414
Atp2a2	ATP2A2	-0.324641	0.00250868	-0.874994	1.62343e-06	-0.880779	0.00688899
Atp2a3	ATP2A3	-0.783692	0.0057197	-1.72949	3.118e-05	-1.9923	0.000962954
Atp2b1	ATP2B1	0.0237488	0.695361	-0.0377749	0.424154	-0.361934	0.0507239
Atp2b2	ATP2B2	-0.297627	0.00969745	-0.60219	0.000580872	-1.05124	0.0570487
Atp2b3	ATP2B3	0.0792941	0.158546	-0.406473	0.00470145	-0.5983	0.169877
Atp2b4	ATP2B4	-0.185738	0.0849268	0.0546144	0.815487	-0.565853	0.199995
Atp2c1	ATP2C1	-0.087232	0.0444363	-0.219087	0.0196099	-0.113049	0.460975
Atp2c2	ATP2C2	0.289515	0.405373	0.475444	0.421347	0.388593	0.753641
Atp4a	ATP4A	-0.648967	0.10487	-0.117117	0.848262	0.115117	0.91327
Atp4b	ATP4B	0	0	0	0	0	0.42265
Atp5a1	ATP5F1A	0.0309957	0.316304	-0.0578534	0.27591	0.149897	0.387669
Atp5b	ATP5F1B	0.0704653	0.0670193	-0.0599327	0.325553	0.167797	0.377977
Atp5c1	ATP5F1C	0.00730221	0.855114	-0.045405	0.703697	0.0960012	0.783146
Atp5d	ATP5F1D	0.0278909	0.160567	0.52684	0.00347955	0.460486	0.0627448
Atp5e	ATP5F1E	0.0314236	0.533307	-0.15665	0.205849	0.259512	0.589429
Atpif1	ATP5IF1	-0.0362643	0.448589	0.466683	0.0181334	0.358834	0.474243
Atp5g1	ATP5MC1	0.0339069	0.628221	-0.00481223	0.933613	0.302215	0.382418
Atp5g2	ATP5MC2	0.0977226	0.220837	-0.0726276	0.448452	0.321148	0.377344
Atp5g3	ATP5MC3	-0.013657	0.789111	-0.333688	0.0865419	0.113394	0.549186
Usmg5	ATP5MD	-0.0179009	0.715136	-0.164964	0.0844376	-0.133364	0.806868
Atp5k	ATP5ME	-0.0556143	0.274037	-0.307475	0.142071	0.240623	0.6293
Atp5j2	ATP5MF	0.00277605	0.960196	0.525592	0.00398665	0.485426	0.3714
Atp5l	ATP5MG	0.0344445	0.325137	-0.26187	0.0542908	0.285126	0.588364
2010107E04Rik	ATP5MPL	0.0160528	0.556614	-0.639946	0.00241744	0.125423	0.786631
Atp5f1	ATP5PB	0.0310846	0.546866	-0.262935	0.0443014	0.102657	0.755857
Atp5h	ATP5PD	-0.0121615	0.81021	-0.180829	0.0805285	0.356795	0.439612
Atp5j	ATP5PF	-0.0130019	0.848427	-0.28901	0.0137078	-0.0505732	0.903022
Atp5o	ATP5PO	0.0508046	0.503442	-0.0100732	0.883888	0.38377	0.255825
Atp5s	ATP5S	0.0757804	0.425676	-0.391752	0.00327701	-0.207959	0.268915
Atp6ap1	ATP6AP1	0.0169092	0.46062	-0.342284	0.000292285	0.198726	0.0470815
Atp6ap1l	ATP6AP1L	-0.177886	0.187831	-0.556512	0.0826489	-1.06187	0.070737
Atp6ap2	ATP6AP2	-0.015859	0.636534	-0.36552	0.0144005	-0.0497879	0.831065
Atp6v0a1	ATP6V0A1	0.0353183	0.294328	-0.0289779	0.379678	-0.0226463	0.857393
Atp6v0a2	ATP6V0A2	-0.0456693	0.157281	-0.233463	0.0237217	-0.11488	0.212188
Atp6v0a4	ATP6V0A4	0.324329	0.536064	0.179589	0.87584	1.12467	0.316771
Atp6v0b	ATP6V0B	-0.0334563	0.183674	0.196544	0.121811	0.253745	0.30457
Atp6v0c	ATP6V0C	0.0527655	0.119777	0.285042	0.0675298	0.347963	0.1663
Atp6v0d1	ATP6V0D1	0.0268879	0.127309	0.0307074	0.521861	0.264035	0.0384302
Atp6v0d2	ATP6V0D2	1.18175	0.323517	-0.384936	0.843116	0.0872541	0.967969
Atp6v0e	ATP6V0E1	-0.0484251	0.410977	-0.0416791	0.487879	0.457243	0.261981
Atp6v0e2	ATP6V0E2	-0.0374984	0.203819	-0.42623	0.00272012	0.0565807	0.6702
Atp6v1a	ATP6V1A	0.06436	0.062816	-0.437267	0.00256526	-0.117886	0.334585
Atp6v1b1	ATP6V1B1	0.000478336	0.99965	0	0.00735678	0	0.42265
Atp6v1b2	ATP6V1B2	0.0278064	0.445504	-0.417197	0.000591563	0.113125	0.2093
Atp6v1c1	ATP6V1C1	0.0104837	0.743655	-0.160232	0.0365977	-0.0141485	0.934461
Atp6v1c2	ATP6V1C2	-2.89504	0.0924785	-1.11267	0.501479	1.03599	0.505325
Atp6v1d	ATP6V1D	-0.08029	0.261872	0.130901	0.241167	0.155326	0.516951
Atp6v1e1	ATP6V1E1	0.00941611	0.704163	-0.0782913	0.175864	0.258844	0.457722
Atp6v1e2	ATP6V1E2	-1.5002	0.403579	0.455909	0.776962	0.998672	0.685902
Atp6v1f	ATP6V1F	0.0205611	0.478504	-0.188456	0.169073	0.466994	0.314827
Atp6v1g1	ATP6V1G1	0.0521449	0.242763	0.153678	0.0931815	0.336462	0.285463
Atp6v1g2	ATP6V1G2	-0.0420014	0.352009	0.0592391	0.351035	-0.0642516	0.298105
Atp6v1g3	ATP6V1G3	0	0	0	0	0	0
Atp6v1h	ATP6V1H	0.0195459	0.556654	-0.181116	0.00595317	0.109858	0.640011
Atp7a	ATP7A	0.0511449	0.676553	-0.449479	0.0646273	-0.420576	0.277064
Atp7b	ATP7B	-0.0840958	0.631954	-0.199306	0.326851	0.0216341	0.900206
Atp8a1	ATP8A1	-0.0686038	0.305547	-0.372621	0.0129296	-0.641838	0.0142326
Atp8a2	ATP8A2	-0.129048	0.401785	-0.569127	0.0193784	-1.00519	0.159448
Atp8b1	ATP8B1	-0.447091	0.0706106	-0.504795	0.358322	-0.0433346	0.936078
Atp8b2	ATP8B2	0.0837419	0.117584	0.0383304	0.433746	0.21765	0.133303
Atp8b3	ATP8B3	-0.635606	0.503211	0.470314	0.639045	0.623672	0.448488
Atp8b4	ATP8B4	0.406061	0.705287	-0.444608	0.723419	0	0.238133
Atp9a	ATP9A	0.118114	0.00362576	0.0272585	0.638919	-0.0283427	0.593339
Atp9b	ATP9B	0.023418	0.421713	-0.24399	0.0285112	-0.168655	0.130572
Atpaf1	ATPAF1	0.127229	0.080533	0.0204259	0.809695	0.057082	0.636183
Atpaf2	ATPAF2	0.0333978	0.493169	0.1194	0.213205	0.420211	0.024929
Atr	ATR	-0.0138055	0.81016	-0.429117	0.0374579	-0.675184	0.0588898
Atraid	ATRAID	-0.026259	0.435483	0.390495	0.0015136	0.489166	0.140867
Atrip	ATRIP	0.0353276	0.518787	-0.150826	0.0806036	-0.0327227	0.647891
Atrn	ATRN	-0.0215488	0.304691	-0.48702	0.00181831	-0.527928	0.109799
Atrnl1	ATRNL1	-0.134353	0.0445875	-0.706744	0.000356597	-0.840185	0.00825521
Atrx	ATRX	0.0381582	0.585478	-0.160182	0.0488351	-0.777217	0.0420611
Atxn1	ATXN1	0.115625	0.0304214	0.0107874	0.824326	-0.396169	0.23836
Atxn10	ATXN10	0.0492106	0.0707389	-0.0407608	0.338012	0.0433478	0.773363
Atxn1l	ATXN1L	-0.0757291	0.232928	-0.257693	0.0192238	-0.373102	0.28523
Atxn2	ATXN2	0.00982348	0.86539	-0.0120247	0.836331	-0.505774	0.0906143
Atxn2l	ATXN2L	0.0133907	0.791841	-0.0291513	0.777642	-0.344502	0.218962
Atxn3	ATXN3	-0.0248543	0.549165	-0.128235	0.246953	-0.13897	0.383485
Atxn7	ATXN7	0.0821452	0.0658763	-0.2122	0.0151717	-0.398293	0.297646
Atxn7l1	ATXN7L1	0.0275323	0.630588	-0.336769	0.0390673	-0.185141	0.0388364
Atxn7l2	ATXN7L2	-0.051901	0.0991612	-0.234237	0.0936221	0.149435	0.562007
Atxn7l3	ATXN7L3	-0.0668102	0.260576	-0.279779	0.0501957	-0.104281	0.206645
Atxn7l3b	ATXN7L3B	-0.000338105	0.989489	-0.0561132	0.178087	0.0529985	0.501898
Auh	AUH	-0.0389138	0.328763	0.0528928	0.300723	0.334102	0.109171
Aup1	AUP1	0.111388	0.135225	0.277557	0.0524485	0.240545	0.0981487
Aurka	AURKA	-0.249779	0.377445	0.526011	0.127764	0.0955663	0.730156
Aurkaip1	AURKAIP1	0.0178487	0.543218	-0.0159935	0.82244	0.711598	0.0314603
Aim1	AURKB	-0.185769	0.330507	0.316174	0.529384	-0.143747	0.700517
Aurkb	AURKB	0.160521	0.85956	0	0.219656	1.02846	0.420344
Aurkc	AURKC	-0.815139	0.505189	1.60694	0.176056	0	0.191012
Auts2	AUTS2	0.00269645	0.951198	0.00981289	0.924407	-0.616393	0.197066
Aven	AVEN	-0.0743111	0.172581	-0.0838852	0.328577	0.177898	0.143434
Avil	AVIL	-0.890581	0.411096	-0.778156	0.287215	-0.127427	0.766522
Avl9	AVL9	-0.0236126	0.482817	-0.33455	0.0010561	-0.465756	0.0851253
Avp	AVP	0	0.42265	0	0	1.76997	0.558496
Avpi1	AVPI1	-0.0679105	0.501961	0.3762	0.0810096	0.549427	0.10982
Avpr1a	AVPR1A	-1.55702	0.110941	0.641444	0.672949	-1.50815	0.230654
Avpr1b	AVPR1B	-0.621184	0.628941	0	0	0	0.186599
Avpr2	AVPR2	-0.517391	0.155958	0.240741	0.762031	-0.0971356	0.8873
Awat1	AWAT1	0	0.42265	0	0	0	0
Awat2	AWAT2	-0.481215	0.277066	-1.21427	0.457801	0.0348082	0.977016
Axin1	AXIN1	0.0283726	0.582241	0.0942609	0.379411	0.00432752	0.967819
Axin2	AXIN2	0.0430094	0.579303	0.407992	0.0263043	0.329936	0.185525
Axl	AXL	0.0372977	0.400961	-0.052093	0.532936	0.391032	0.0777489
Azgp1	AZGP1	0	0	0	0	0	0
Azi2	AZI2	0.0337588	0.488548	-0.288528	0.0017175	-0.145775	0.191749
Azin1	AZIN1	-0.0648965	0.248383	-0.396611	0.000551785	-0.229059	0.0875106
Adc	AZIN2	0.163522	0.000515529	0.187947	0.140208	0.36346	0.100084
B2m	B2M	0.124966	0.230061	0.408175	0.122013	0.529555	0.158935
B3galnt1	B3GALNT1	-0.00992508	0.767628	-0.125959	0.0468733	0.24714	0.293115
B3galnt2	B3GALNT2	-0.132902	0.0584669	-0.361761	0.0192909	-0.565692	0.00902865
B3galt1	B3GALT1	0.0957209	0.223669	-0.303599	0.0135555	-0.382643	0.0549055
B3galt2	B3GALT2	0.142292	0.0204929	-0.346732	0.0867765	-0.309042	0.219702
B3galt4	B3GALT4	0.137308	0.40066	-0.0936049	0.462607	0.313695	0.111406
B3galt5	B3GALT5	-0.228489	0.0610925	-0.231265	0.110033	0.0863032	0.445902
B3galt6	B3GALT6	0.10686	0.000646355	-0.236316	0.182121	0.0894296	0.434606
B3gat1	B3GAT1	-0.390198	0.00292131	-0.439907	0.00599675	-0.345196	0.0428357
B3gat2	B3GAT2	-0.0806403	0.410747	-0.546928	0.0355886	-0.680345	0.12262
B3gat3	B3GAT3	0.0227218	0.476747	-0.0445763	0.482698	0.256472	0.321899
B3glct	B3GLCT	-0.151133	0.0339788	-0.21897	0.00682096	-0.261618	0.126709
B3gnt1	B3GNT2	0.00119472	0.968166	-0.229857	0.0250551	0.0483062	0.685598
B3gnt2	B3GNT2	-0.454548	0.0020095	-0.671578	0.000204199	-0.369606	0.184618
B3gnt3	B3GNT3	-0.61671	0.63533	0.00893982	0.992515	1.25046	0.431947
B3gnt4	B3GNT4	-0.430597	0.133888	0.202336	0.759521	-0.559039	0.626356
B3gnt5	B3GNT5	-0.404977	0.0476373	-1.17227	0.00216882	-1.33078	0.00268042
B3gnt6	B3GNT6	0.40378	0.00675166	1.15614	0.118816	0.148924	0.772176
B3gnt7	B3GNT7	-0.966455	0.125611	-1.88908	0.334943	-0.916108	0.269409
B3gnt8	B3GNT8	-0.0617797	0.792974	-0.396939	0.471776	-0.446046	0.557767
B3gnt9	B3GNT9	-0.155658	0.288508	0.231486	0.114633	0.357905	0.0155632
B3gntl1	B3GNTL1	0.136685	0.230318	0.410626	0.0177848	-0.231889	0.296503
B4galnt1	B4GALNT1	0.100426	0.0271363	-0.137653	0.0565831	0.0837942	0.40528
B4galnt2	B4GALNT2	0.191746	0.245169	0.408544	0.427865	-0.4699	0.533146
B4galnt3	B4GALNT3	-1.32073	0.019471	0	0.0147827	-1.29491	0.16415
B4galnt4	B4GALNT4	0.0536123	0.251537	0.147495	0.0174361	-0.145444	0.446237
B4galt1	B4GALT1	-0.188319	0.155716	0.406792	0.0784474	0.363739	0.159346
B4galt2	B4GALT2	0.00439496	0.932144	0.13715	0.20572	0.225364	0.36981
B4galt3	B4GALT3	0.0976953	0.0930577	0.183459	0.0952116	0.156667	0.318136
B4galt4	B4GALT4	-0.0669349	0.48606	-0.263172	0.065626	0.107586	0.632529
B4galt5	B4GALT5	-0.152612	0.106478	-0.10736	0.252162	-0.235606	0.0127806
B4galt6	B4GALT6	0.0899628	0.0541196	-0.143774	0.0285437	-0.142107	0.387985
B4galt7	B4GALT7	0.139821	0.0810997	-0.225506	0.00467036	0.186879	0.0848636
B3gnt1	B4GAT1	0.00119472	0.968166	-0.229857	0.0250551	0.0483062	0.685598
B9d1	B9D1	0.049216	0.279773	-0.0503529	0.666519	0.203818	0.619658
B9d2	B9D2	0.0150846	0.850151	0.203709	0.327819	0.273932	0.39205
Baalc	BAALC	-0.0628223	0.271731	-0.0925692	0.188824	0.386593	0.0148067
Baat	BAAT	-0.56203	0.336544	-1.06687	0.271338	0.127542	0.802184
Babam1	BABAM1	0.0581881	0.257978	0.216121	0.0916064	0.346375	0.209175
Bre	BABAM2	-0.0546655	0.46806	-0.445603	0.0448582	0.204705	0.205603
Bace1	BACE1	0.00979556	0.762647	-0.234494	0.0369109	-0.254541	0.167332
Bace2	BACE2	-0.131426	0.440342	-0.294116	0.229191	0.564917	0.323715
Bach1	BACH1	0.0705991	0.261886	0.0215224	0.744175	-0.136295	0.551074
Bach2	BACH2	0.295	0.52818	-0.667406	0.00281339	-0.225824	0.501567
Bad	BAD	-0.000423801	0.991435	0.475464	0.0178021	0.0928216	0.68377
Bag1	BAG1	-0.0669733	0.0937101	0.0836644	0.325912	0.178695	0.55908
Bag2	BAG2	0.126405	0.1846	-0.36763	0.0809092	0.185824	0.436817
Bag3	BAG3	0.295966	0.0285817	0.469879	0.0384546	0.250988	0.164654
Bag4	BAG4	0.00898386	0.784083	-0.324561	0.00437355	-0.265122	0.13048
Bag5	BAG5	0.0267246	0.294326	-0.259606	0.0283863	0.016473	0.908371
Bag6	BAG6	0.0896235	0.00746887	0.229583	0.0125983	0.0105287	0.923659
Bahcc1	BAHCC1	0.157826	0.00345316	0.111811	0.502841	-0.482765	0.382361
Bahd1	BAHD1	-0.0272828	0.553967	-0.233166	0.00449667	-0.167402	0.559788
Baiap2	BAIAP2	-0.268439	0.0449775	-0.470033	0.0165671	-0.417305	0.00892414
Baiap2l1	BAIAP2L1	-0.484626	0.56193	1.07275	0.157376	0.447632	0.505541
Baiap2l2	BAIAP2L2	-0.0142258	0.972156	0	0.195096	0.121016	0.909376
Baiap3	BAIAP3	-3.79872	0.160944	-0.0326297	0.966441	-0.500089	0.632624
Bak1	BAK1	-0.0867915	0.23923	0.290258	0.0770283	0.464056	0.0173768
Bambi	BAMBI	0.29511	0.0289255	0.438731	0.121724	0.544618	0.158862
Banf1	BANF1	0.0458872	0.337463	0.0895743	0.456648	0.47937	0.0655295
Banf2	BANF2	0	0	0	0.42265	0	0
Bank1	BANK1	-1.08699	0.0297469	0.0455043	0.961113	1.02889	0.325804
Banp	BANP	0.0987546	0.269174	-0.231831	0.0662631	-0.505755	0.113149
Bap1	BAP1	-0.00115335	0.968503	-0.131539	0.0675376	0.0470881	0.178348
Bard1	BARD1	-0.0743816	0.779538	0.160405	0.705698	-0.118756	0.777627
Barhl1	BARHL1	-0.114283	0.315923	0.499186	0.0171646	0.655253	0.0286877
Barhl2	BARHL2	0.242167	0.1024	0.696783	0.0755085	0.180445	0.547047
Barx1	BARX1	0	0	0	0	0	0
Barx2	BARX2	-0.318558	0.206501	0.549126	0.20814	0.645116	0.530235
Basp1	BASP1	-1.23856	0.199736	-0.0288608	0.955093	0.122314	0.828751
Batf	BATF	0.25818	0.651576	1.73154	0.384217	1.95406	0.28182
Batf2	BATF2	0.959875	0.119944	0.174196	0.738825	1.12648	0.502654
Batf3	BATF3	-0.613332	0.371992	-0.17535	0.829831	0.872853	0.0993607
Bax	BAX	0.136283	0.0932437	0.223071	0.175477	0.300495	0.333844
Baz1a	BAZ1A	-0.246249	0.260615	-0.137321	0.66045	0.487394	0.467969
Baz1b	BAZ1B	0.0563156	0.421614	-0.00327757	0.899685	-0.249534	0.19731
Baz2a	BAZ2A	0.03472	0.462107	-0.0397994	0.431769	-0.228566	0.568753
Baz2b	BAZ2B	0.0410871	0.33425	-0.104171	0.36897	-0.477557	0.118767
Bbc3	BBC3	0.0109733	0.897892	0.878715	0.0296741	1.31805	0.0147039
Bbip1	BBIP1	0.111046	0.0982865	-0.239378	0.022455	-0.0540572	0.551296
Ccdc176	BBOF1	0.0376649	0.828086	0.149786	0.575943	-0.519759	0.189183
Bbox1	BBOX1	-0.357742	0.0368731	-0.274872	0.0769837	0.292678	0.259347
Bbs1	BBS1	0.134549	0.00050477	-0.195082	0.0481209	-0.228149	0.299167
Bbs10	BBS10	0.208817	0.134572	-0.153847	0.46302	-0.00481825	0.971344
Bbs12	BBS12	-0.142042	0.328444	-0.126747	0.601846	-0.425113	0.0405481
Bbs2	BBS2	0.00805165	0.876569	0.00476879	0.940799	0.0110228	0.845393
Bbs4	BBS4	-0.0506375	0.167853	-0.25322	0.0984644	-0.0284831	0.584254
Bbs5	BBS5	0.0392486	0.35907	0.141137	0.438466	-0.145346	0.0916433
Bbs7	BBS7	0.0432089	0.500827	0.0557667	0.530618	-0.0548724	0.688855
Bbs9	BBS9	0.0161386	0.714897	-0.163453	0.338441	0.0719925	0.61036
Bbx	BBX	0.130176	0.0425329	-0.249677	0.113704	-0.44828	0.0918655
Bcam	BCAM	-0.128572	0.554949	0.104893	0.6823	0.61409	0.117788
Bcan	BCAN	0.0427991	0.301388	0.00795423	0.913536	0.437808	0.0347918
Bcap29	BCAP29	-0.00142306	0.982658	0.109917	0.216324	-0.0425754	0.758368
Bcap31	BCAP31	0.0142233	0.663147	-0.251131	0.0225458	0.154446	0.550441
Bcar1	BCAR1	-0.568466	0.00839782	-1.04452	0.000182564	-0.910458	0.00151118
Bcar3	BCAR3	0.217092	0.033873	-0.0451909	0.479393	0.0203208	0.858449
Bcas1	BCAS1	-0.17125	0.297676	0.378362	0.0658917	0.456295	0.0754513
Bcas2	BCAS2	-0.0387562	0.512562	0.32779	0.00445461	0.150761	0.380111
Bcas3	BCAS3	0.0628285	0.357551	-0.0782722	0.33327	-0.0145578	0.86364
Bcat1	BCAT1	-0.150815	0.154093	0.0690196	0.369873	0.401571	0.0874691
Bcat2	BCAT2	-0.0526478	0.226391	-0.0547281	0.634508	0.415474	0.139971
Bccip	BCCIP	0.0900957	0.105748	0.148216	0.0933216	0.201902	0.427915
Bcdin3d	BCDIN3D	0.204101	0.0193205	0.0377705	0.835105	0.129966	0.650539
Bche	BCHE	-0.0515458	0.63648	-0.228461	0.0689831	-0.207014	0.448385
Bckdha	BCKDHA	0.0304613	0.37694	0.136287	0.143812	0.4083	0.151936
Bckdhb	BCKDHB	0.00556186	0.9129	-0.284968	0.00300795	0.108584	0.569991
Bckdk	BCKDK	0.087081	0.0119429	0.00245394	0.980923	0.318878	0.0226479
Bcl10	BCL10	0.0786535	0.161026	0.234401	0.0319574	0.242744	0.0456673
Bcl11a	BCL11A	-0.425913	0.00109527	-0.390935	0.0338184	-0.653479	0.00925438
Bcl11b	BCL11B	-0.921061	0.137327	-0.100032	0.859548	-1.15258	0.00219585
Bcl2	BCL2	-0.334768	0.0454661	-0.53636	0.00774202	-0.571784	0.0429978
Bcl2a1d	BCL2A1	1.62551	0.334778	-0.635272	0.68933	0.582309	0.797989
Bcl2l1	BCL2L1	0.0502229	0.287973	0.086953	0.357401	-0.0115355	0.905588
Bcl2l10	BCL2L10	1.02201	0.511515	0	0.42265	0	0.183655
Bcl2l11	BCL2L11	0.247159	0.0218522	0.388659	0.0257482	0.44825	0.0756507
Bcl2l12	BCL2L12	0.149354	0.248848	1.24204	0.0567505	0.116614	0.755028
Bcl2l13	BCL2L13	0.0993537	0.105435	-0.0846537	0.0939222	-0.0248618	0.861936
Bcl2l14	BCL2L14	0	0.42265	0	0	0	0
Bcl2l15	BCL2L15	0.107212	0.205974	-0.330354	0.000382181	-0.366168	0.312923
Bcl2l2	BCL2L2	-0.00844599	0.848771	-0.350596	0.00810975	-0.193446	0.0275768
Bcl3	BCL3	0.065977	0.742468	1.65167	0.0686866	0.452029	0.575771
Bcl6	BCL6	0.71924	0.00297908	-0.0111275	0.845015	-0.213454	0.397558
Bcl6b	BCL6B	0.473771	0.0788034	0.706014	0.0391863	-0.305186	0.508757
Bcl7a	BCL7A	0.0538085	0.294663	0.0954563	0.289057	-0.0546644	0.76037
Bcl7b	BCL7B	0.0334995	0.511632	0.0845672	0.234529	0.214383	0.155432
Bcl7c	BCL7C	0.0629204	0.399696	0.581672	0.0320334	0.498071	0.0632915
Bcl9	BCL9	0.0209695	0.531697	0.0168943	0.878218	-0.507154	0.185551
Bcl9l	BCL9L	0.0926702	0.213506	0.182766	0.386179	-0.370208	0.341432
Bclaf1	BCLAF1	0.075664	0.260535	-0.0890605	0.0253141	-0.38597	0.0279295
A830080D01Rik	BCLAF3	0.0301722	0.300851	-0.345372	0.0415518	-0.491791	0.0567908
Bcmo1	BCO1	0.294206	0.772491	1.95655	0.137187	-1.08003	0.667905
Bco2	BCO2	-0.313425	0.465913	0.0695756	0.86601	-0.487859	0.574442
2900008C10Rik	BCOR	-0.135131	0.343291	0.441024	0.0229614	0.446347	0.239314
Bcor	BCOR	0.117259	0.134368	0.0318885	0.650367	-0.13013	0.564895
Bcorl1	BCORL1	0.189379	0.0324347	0.0753114	0.299494	-0.352736	0.365063
Bcr	BCR	0.0591792	0.0230971	0.055626	0.0518348	-0.327023	0.134937
Bcs1l	BCS1L	0.0607989	0.48353	-0.271013	0.0214956	0.241815	0.277383
Bdh1	BDH1	-0.00705175	0.879513	0.162005	0.168042	0.441484	0.0444058
Bdh2	BDH2	-0.329782	0.0890941	-0.0554393	0.85209	1.19338	0.0397046
Bdkrb1	BDKRB1	-0.396176	0.76914	0	0.42265	1.06525	0.381063
Bdkrb2	BDKRB2	0.591703	0.354194	0.436488	0.294137	0.363187	0.539789
Bdnf	BDNF	0.384039	0.0329193	-0.640321	0.0254345	-0.91436	0.0806683
Bdp1	BDP1	0.0428641	0.473531	-0.233706	0.0470831	-0.584437	0.0620342
Bean1	BEAN1	-0.62744	0.000334419	-0.964263	0.00978655	-0.611545	0.0086487
Becn1	BECN1	0.00253616	0.903355	-0.013467	0.851794	0.0428046	0.824497
Becn2	BECN2	-0.885222	0.567828	0	0	0	0.42265
Begain	BEGAIN	-0.47903	0.123792	-0.206504	0.260449	0.0421411	0.834019
Bend3	BEND3	-0.0706542	0.443428	0.221449	0.0916417	-0.282007	0.50388
Bend4	BEND4	-0.140157	0.539807	0.155146	0.0839553	0.0813832	0.814492
Bend5	BEND5	-0.472095	0.238622	0.541033	0.198963	0.612312	0.148933
Bend6	BEND6	-0.0132708	0.798416	-0.46548	0.00109244	-0.161126	0.248137
Bend7	BEND7	-0.498964	0.219981	-0.247773	0.635728	0.190227	0.412644
Best1	BEST1	-0.556751	0.460831	0.132651	0.823051	0.0569237	0.923324
Best2	BEST2	0	0.42265	0	0.42265	0	0.42265
Best3	BEST3	-1.17242	0.229965	0.288112	0.799242	-0.195155	0.865819
Bet1	BET1	0.0321071	0.540744	-0.218247	0.463206	0.0113926	0.967259
Bet1l	BET1L	0.0234167	0.684017	-0.0659846	0.561815	0.347638	0.195285
Bex2	BEX1	0.0127451	0.77984	0.117787	0.0875545	0.342734	0.220076
Bex1	BEX2	0.168003	0.009961	0.278208	0.116095	0.689515	0.0569998
Ngfrap1	BEX3	0.0333	0.304373	0.0749834	0.596764	0.455001	0.156991
Bex4	BEX4	0.221468	0.028574	0.0456594	0.776283	0.317538	0.191114
3110001I22Rik	BFAR	0.0698307	0.574836	-0.202215	0.382583	0.0230457	0.961543
Bfar	BFAR	0.00472632	0.864958	-0.108527	0.0490345	0.108344	0.172564
Bfsp1	BFSP1	0.918363	0.0157563	-0.11149	0.849446	-0.0669061	0.851808
Bfsp2	BFSP2	-0.860691	0.257262	0.787846	0.26885	2.10416	0.0302463
Bglap2	BGLAP	0.606856	0.282925	0	0	0	0.185366
Bgn	BGN	0.0422472	0.71615	0.525767	0.0712389	0.546147	0.0183549
Bhlha15	BHLHA15	-1.26776	0.0552746	0.139476	0.888491	-1.36462	0.379854
Bhlha9	BHLHA9	0.535621	0.0510731	-0.0658668	0.60483	1.00537	0.116588
Bhlhb9	BHLHB9	0.0155773	0.692522	-0.219504	0.0254956	-0.0741748	0.38305
Bhlhe22	BHLHE22	0.144592	0.11608	-0.197479	0.134653	0.314928	0.0551395
Bhlhe23	BHLHE23	0	0.42265	0	0.42265	0	0
Bhlhe40	BHLHE40	-0.122286	0.0879366	-0.152161	0.0763113	0.0479959	0.29856
Stra13	BHLHE40	0.0849746	0.071315	-0.0165732	0.921046	0.54356	0.169147
Bhlhe41	BHLHE41	-0.253967	0.0297949	0.522046	0.0323661	0.338748	0.030841
Bhmt	BHMT	-0.166189	0.920264	1.94788	0.299701	0.857909	0.58754
Bhmt2	BHMT2	-1.9273	0.312041	0	0.42265	0	0.21627
Bicc1	BICC1	-0.272101	0.118706	0.355982	0.130474	0.0354234	0.934319
Bicd1	BICD1	-0.0632734	0.247411	-0.236376	0.0396923	-0.320209	0.23478
Bicd2	BICD2	0.0427852	0.472456	-0.147193	0.0567124	-0.199984	0.151092
Ccdc64	BICDL1	-0.0646044	0.172548	-0.342037	0.00216321	-0.366565	0.0394278
Ccdc64b	BICDL2	-1.6869	0.568252	0	0	0	0
Gltscr1	BICRA	0.219111	0.0176316	0.270372	0.160321	-0.365914	0.493968
Gltscr1l	BICRAL	0.0819963	0.219488	0.123341	0.209261	-0.574695	0.173353
Bid	BID	0.0270415	0.903716	0.287044	0.105579	0.711566	0.0687251
Bik	BIK	-0.344074	0.730795	1.24218	0.0981252	-0.336645	0.709074
Bin1	BIN1	-0.0769273	0.0968072	0.0229555	0.822626	0.189808	0.148733
Bin2	BIN2	0.252728	0.165371	0.528877	0.160445	0.52467	0.0779158
Bin3	BIN3	0.0497221	0.506055	-0.150649	0.123005	0.132792	0.243319
Birc2	BIRC2	-0.119085	0.0479927	-0.564281	0.000953166	-0.325976	0.0145852
Birc3	BIRC3	0.0740931	0.643786	-0.620023	0.153501	-0.436427	0.087736
Birc5	BIRC5	-0.396123	0.512365	0.319523	0.705648	0.683905	0.468341
Birc6	BIRC6	0.0478116	0.583709	-0.472306	0.00399849	-1.07411	0.0107219
Birc7	BIRC7	-0.299452	0.40034	0.103065	0.882431	0.70745	0.238102
Bivm	BIVM	-0.0987693	0.0864103	-0.31994	0.0965258	-0.296062	0.0329311
Blcap	BLCAP	-0.0369672	0.12853	-0.154971	0.0168724	0.0655101	0.330449
Blk	BLK	-1.02236	0.230447	0	0.42265	0	0.42265
Blm	BLM	0.146525	0.0454331	-0.10632	0.522021	-0.547272	0.122385
Blmh	BLMH	0.0481403	0.0574948	-0.00290749	0.960508	0.25548	0.0309155
Blnk	BLNK	0.553124	0.099638	0.701322	0.141458	0.955259	0.0297527
Bloc1s1	BLOC1S1	0.130776	0.11227	0.231781	0.0312835	0.624676	0.233632
Bloc1s2	BLOC1S2	-0.0896595	0.255136	-0.207826	0.0904806	0.216525	0.354338
Bloc1s3	BLOC1S3	-0.055084	0.638167	-0.321837	0.0269078	0.269946	0.360775
Bloc1s4	BLOC1S4	0.235758	0.0330883	0.117888	0.504484	0.461108	0.183912
Bloc1s5	BLOC1S5	0.0989304	0.297865	0.098022	0.22785	0.209874	0.335555
Bloc1s6	BLOC1S6	0.00464367	0.902925	-0.110415	0.390032	0.134066	0.201964
Blvra	BLVRA	0.00491664	0.949651	-0.229591	0.108851	0.169165	0.626666
Blvrb	BLVRB	0.117141	0.268468	0.328064	0.108941	0.713941	0.0548727
Blzf1	BLZF1	0.0554533	0.146291	-0.103035	0.322771	0.0326706	0.790072
Bmf	BMF	0.393729	0.0107683	0.141976	0.179696	0.843682	0.0039293
Bmp1	BMP1	0.266811	0.0555391	0.229449	0.134576	0.254534	0.377534
Bmp10	BMP10	0	0	0	0	0	0
Bmp15	BMP15	0.571738	0.322848	0.542338	0.73298	0	0.186099
Bmp2	BMP2	-0.294662	0.129572	-0.226309	0.520221	0.303906	0.606091
Bmp2k	BMP2K	0.0613369	0.457506	-0.164348	0.240147	0.155037	0.490548
Bmp3	BMP3	-3.23157	0.212944	0.845087	0.706143	-1.96929	0.230703
Bmp4	BMP4	-0.252479	0.476746	0.7284	0.104553	1.40039	0.13562
Bmp5	BMP5	0.267166	0.13996	-0.51534	0.00788827	-0.524356	0.082982
Bmp6	BMP6	0.171086	0.324397	0.109234	0.345433	0.233181	0.243832
Bmp7	BMP7	-0.163836	0.360008	0.115656	0.536521	0.424848	0.240429
Bmp8a	BMP8A	-0.45483	0.291736	-2.03909	0.0747493	-3.01563	0.0203165
Bmper	BMPER	-0.0217306	0.928367	0.242113	0.416676	0.618081	0.0826143
Bmpr1a	BMPR1A	0.0263289	0.486883	-0.296381	0.00161028	-0.25766	0.232047
Bmpr1b	BMPR1B	0.189675	0.153782	0.221438	0.140827	0.108845	0.72032
Bmpr2	BMPR2	-0.0212629	0.270359	-0.356405	0.0133987	-0.618678	0.0129145
Bms1	BMS1	0.220551	0.0235314	0.0248407	0.639397	-0.0600599	0.42301
B630005N14Rik	BMT2	0.0601297	0.343807	-0.389152	0.0817333	0.0034979	0.971557
Bmx	BMX	-0.315064	0.217994	0.203894	0.577968	0.0946753	0.749815
Bnc1	BNC1	0	0	0	0	0	0.42265
Bnc2	BNC2	-0.856935	0.273748	-0.259351	0.236253	-0.706328	0.356959
Bnip1	BNIP1	-0.0187916	0.703203	-0.266418	0.0615959	0.171999	0.414319
Bnip2	BNIP2	-0.00625373	0.864916	0.078323	0.185523	-0.0940288	0.292455
Bnip3	BNIP3	-0.0239511	0.636464	-0.046556	0.411834	0.0194812	0.923995
Bnip3l	BNIP3L	0.0396703	0.378675	0.0255379	0.737899	0.0206885	0.873757
Bnipl	BNIPL	0.580174	0.0396256	0.844144	0.0867438	0.189394	0.74336
Boc	BOC	0.124119	0.0686917	-0.150533	0.0239172	-0.358657	0.170077
Bod1	BOD1	0.00739757	0.799615	-0.0976015	0.358969	0.257589	0.289383
Bod1l	BOD1L1	0.135104	0.0433233	0.0356645	0.588276	-0.474592	0.117293
Bok	BOK	-0.166738	0.192036	-0.607355	8.64574e-06	-0.446635	0.311494
Bola1	BOLA1	-0.00673773	0.945859	0.266292	0.0705971	0.537923	0.225719
Bola3	BOLA3	0.00125842	0.975201	0.472142	0.159479	0.188355	0.639603
Boll	BOLL	0	0.42265	0	0	0	0
Bop1	BOP1	0.127701	0.146871	-0.0343461	0.741681	0.0544743	0.726363
Bora	BORA	-0.0679949	0.688736	-0.214276	0.0370398	-0.422448	0.194628
Loh12cr1	BORCS5	0.0761014	0.193898	-0.254701	0.0889423	0.425206	0.0907538
2310047M10Rik	BORCS6	0.0079632	0.849449	0.0685859	0.668882	0.516708	0.0339195
2010012O05Rik	BORCS7	0.0108817	0.853932	-0.0485443	0.35589	0.349179	0.00355187
2310045N01Rik	BORCS8	-0.149076	0.218305	-0.215296	0.222868	0.209949	0.484469
Bpgm	BPGM	-0.067808	0.203437	0.256696	0.0474418	0.19427	0.481669
Bphl	BPHL	-0.0995017	0.0787033	-0.478836	0.00256563	0.241268	0.381086
Bpi	BPI	0	0	0	0	0	0
Bpifa1	BPIFA1	0	0.42265	0	0	0	0
Bpifa2	BPIFA2	0	0	0	0	0	0
Bpifa3	BPIFA3	0	0	0	0	0	0
Bpifb1	BPIFB1	2.14458	0.260872	0	0	0	0.42265
Bpifb2	BPIFB2	-0.184298	0.625661	-0.324614	0.725632	-0.420328	0.546822
Bpifb3	BPIFB3	0	0.42265	0	0	0	0
Bpifb4	BPIFB4	0	0.42265	0	0	0	0
Bpifb6	BPIFB6	0.498504	0.505044	0.0026959	0.997996	1.95705	0.280981
Bpifc	BPIFC	0.954859	0.412189	-0.134167	0.950839	-1.04636	0.398373
Bpnt1	BPNT1	0.122683	0.10267	-0.165616	0.0156062	0.252486	0.194555
Bptf	BPTF	0.0600198	0.135026	-0.00949851	0.87352	-0.722026	0.174965
Braf	BRAF	-0.0603557	0.307829	-0.413202	0.0095745	-0.886857	0.025782
Brap	BRAP	0.0490512	0.361902	0.0103675	0.609524	-0.0389069	0.0486895
Brat1	BRAT1	0.0822054	0.122375	-0.136342	0.248317	0.0974536	0.378599
Brca1	BRCA1	-0.0955639	0.403443	0.0408397	0.787576	0.323938	0.385753
Brca2	BRCA2	0.0533947	0.392788	0.370545	0.0672651	-0.25384	0.299463
Brcc3	BRCC3	-0.0462659	0.0521968	-0.385756	0.00939592	-0.256662	0.35268
Brd1	BRD1	0.0811824	0.0297501	0.204982	0.0098823	-0.142799	0.43459
Brd2	BRD2	-0.0099951	0.620717	-0.163273	0.0554837	0.0499224	0.572741
Brd3	BRD3	0.0598045	0.252483	0.262277	0.00675476	0.166119	0.40166
Brd4	BRD4	0.0941484	0.0299774	0.22323	0.031569	-0.407587	0.328774
Brd7	BRD7	0.0400764	0.133428	0.142976	0.0525183	-0.182127	0.0397723
Brd8	BRD8	0.0250825	0.647133	-0.0198594	0.689768	0.0379083	0.689669
Brd9	BRD9	-0.0400956	0.195021	-0.192768	0.0276377	0.203666	0.19418
Brdt	BRDT	-0.0709754	0.402312	-0.170144	0.177548	0.170749	0.434002
Brf1	BRF1	0.0717537	0.116581	0.143887	0.0700463	0.054037	0.763293
Brf2	BRF2	-0.0637593	0.48198	-0.0655394	0.537946	0.0742103	0.59723
Bri3	BRI3	-0.030766	0.178124	0.30631	0.255994	0.392441	0.116719
Bri3bp	BRI3BP	-0.0504391	0.207034	0.0232438	0.647835	-0.0926968	0.370089
Bricd5	BRICD5	0.0155757	0.896962	0.25228	0.0456799	0.403539	0.328941
Brinp1	BRINP1	0.0712022	0.38888	-0.278731	0.00807895	-0.301977	0.0809183
Brinp2	BRINP2	-0.255548	0.0454229	-0.335566	0.130066	-0.188017	0.180729
Brinp3	BRINP3	-0.0136532	0.780976	-0.410078	0.0199196	-0.11861	0.534483
Brip1	BRIP1	0.175826	0.567197	1.61972	0.0957319	0.0940615	0.938364
Brix1	BRIX1	0.153377	0.0759993	0.0776602	0.413622	-0.293357	0.0509499
Brk1	BRK1	0.00199131	0.958368	-0.0118983	0.756299	0.245787	0.441078
Brms1	BRMS1	0.0986029	0.445508	0.0447806	0.237193	0.0707353	0.542733
Brms1l	BRMS1L	0.0521192	0.342888	-0.0210653	0.460106	-0.225819	0.0328848
Brox	BROX	0.0488557	0.210644	-0.105892	0.0773806	-0.0124942	0.856868
Brpf1	BRPF1	0.0180887	0.710887	0.00195673	0.984493	-0.0916196	0.537588
Brpf3	BRPF3	0.330758	0.00417766	0.374955	0.02167	0.070129	0.839409
Brs3	BRS3	-3.87063	0.091579	-1.65926	0.333223	1.36307	0.41702
Brsk1	BRSK1	-0.00617339	0.878746	0.0179331	0.817736	-0.0593843	0.387621
Brsk2	BRSK2	0.0574366	0.0729176	0.0321853	0.615496	-0.252214	0.146281
Brwd1	BRWD1	0.0305954	0.345073	-0.329638	0.00247926	-0.121334	0.0999795
Brwd3	BRWD3	-0.053378	0.440418	-0.648477	0.00579042	-1.39083	0.127544
Bscl2	BSCL2	0.0995741	0.0273184	0.0798884	0.286939	0.446434	0.020235
Bsdc1	BSDC1	0.122139	0.0122848	0.0972869	0.0511839	0.466133	0.0123596
Bsg	BSG	0.0615175	0.265756	-0.0890444	0.057795	0.363712	0.236862
Bsn	BSN	0.0181876	0.695942	-0.217914	0.109282	-1.33625	0.19427
Bsnd	BSND	0	0	0	0	0	0.42265
Bsph1	BSPH1	0	0	0	0	0	0
Bspry	BSPRY	-0.068212	0.434846	-0.396	0.219484	-0.833988	0.167159
Bst1	BST1	0.0918786	0.807382	0.758447	0.222882	-0.515641	0.575637
Bst2	BST2	0.0235835	0.93547	-0.330978	0.145736	1.13595	0.151515
Bsx	BSX	0	0	0	0	0	0
Btaf1	BTAF1	0.239488	0.0135966	-0.262793	0.00138092	-0.734978	0.00867301
Btbd1	BTBD1	-0.0186443	0.276424	-0.139625	0.0392967	-0.226037	0.327181
Btbd10	BTBD10	-0.121831	0.150659	-0.557346	0.00281496	-0.45663	0.075724
Btbd11	BTBD11	0.0032035	0.961047	0.12743	0.0802043	0.157528	0.0511186
Btbd16	BTBD16	-0.884773	0.123786	0.511359	0.432976	1.83572	0.296277
Btbd17	BTBD17	0.0179905	0.891937	0.0448792	0.58215	0.354982	0.166592
Btbd18	BTBD18	0.512486	0.204925	-0.507271	0.461304	-0.130462	0.839177
Btbd19	BTBD19	0.0213691	0.871762	0.0210182	0.927007	0.0498232	0.878756
Btbd2	BTBD2	0.0326795	0.29921	0.195963	0.062276	0.256534	0.0112998
Btbd3	BTBD3	0.121885	0.175031	-0.494933	0.00188048	-0.453411	0.0165015
Btbd6	BTBD6	0.102276	0.210659	-0.217421	0.134063	0.0721975	0.579648
Btbd7	BTBD7	0.00217332	0.957099	-0.143944	0.0434524	-0.897103	0.0251364
Btbd8	BTBD8	-0.0498267	0.739513	-0.0147531	0.954637	-1.08372	0.0117918
Btbd9	BTBD9	0.0633381	0.266401	-0.363579	0.00289444	-0.206445	0.214433
Btc	BTC	-0.652664	0.280322	-0.548062	0.467684	0.15574	0.834991
Btd	BTD	-0.0612215	0.280394	0.114545	0.0643729	0.315012	0.204369
Btf3	BTF3	0.0133517	0.72237	-0.197587	0.114034	0.157375	0.64858
Btf3l4	BTF3L4	0.0549792	0.389172	-0.179311	0.0197352	-0.198695	0.307431
Btg1	BTG1	0.107547	0.357645	0.320801	0.0265016	0.243213	0.165947
Btg2	BTG2	0.164197	0.18028	1.04983	0.000291568	0.803192	0.0599953
Btg3	BTG3	0.677988	0.756225	-7.32415	0.422473	-5.47569	0.426223
Btg4	BTG4	0	0	0	0	0	0
Btk	BTK	-0.0220593	0.961404	-0.347901	0.487734	0.703741	0.431154
Btla	BTLA	-0.154473	0.622417	-1.15102	0.210576	-0.418824	0.816985
Btn1a1	BTN1A1	-0.915376	0.185188	0.190929	0.839885	-0.491804	0.578607
Btn2a2	BTN2A2	-0.0235483	0.956403	-1.2421	0.0952125	-0.321205	0.593375
Btnl10	BTNL10	0	0	0	0	0	0
Btnl2	BTNL2	0.80614	0.117051	1.69837	0.357841	-1.75729	0.138617
Btnl9	BTNL9	0.0773097	0.971612	0	0	0	0
Btrc	BTRC	-0.0884552	0.0551516	-0.38023	0.00479302	-0.149835	0.17596
Bub1	BUB1	0.0845027	0.811153	0.358123	0.376601	-0.193453	0.810291
Bub1b	BUB1B	0.507489	0.175162	1.1911	0.142949	0.204806	0.850617
Bub3	BUB3	0.133	0.0190509	-0.0195632	0.726499	0.291503	0.283785
Bud13	BUD13	0.106628	0.189892	-0.00930458	0.878262	-0.0949302	0.62361
Wbscr22	BUD23	0.0681482	0.349928	0.410149	0.00812369	0.306621	0.273695
Bud31	BUD31	0.0124159	0.898232	0.0216772	0.874322	0.150859	0.643556
Bves	BVES	-1.54094	0.109259	0.969455	0.467838	-0.602559	0.720579
Bysl	BYSL	0.0588601	0.403924	0.366527	0.00659064	0.384267	0.0036382
Bzw1	BZW1	-0.0149125	0.703262	-0.223086	0.00368657	-0.236258	0.187094
Bzw2	BZW2	-0.020434	0.717571	-0.225612	0.0399901	-0.0873284	0.725614
Gm17455	C10orf105	-0.780969	0.161287	-1.10494	0.216006	-0.617639	0.293612
4933402N03Rik	C10orf120	0	0	0	0	0	0
1810011H11Rik	C10orf128	0.325549	0.184505	1.98237	0.292779	1.06083	0.162661
1700024G13Rik	C10orf53	0.201726	0.670491	0.00702883	0.992456	0.912752	0.37807
4933411K16Rik	C10orf62	0.308617	0.698626	-1.72248	0.123044	0	0.0588886
4921504E06Rik	C10orf67	2.45786	0.264052	0.701182	0.762589	0	0.42265
3425401B19Rik	C10orf71	0.432928	0.0146518	0.0574287	0.885351	0.810624	0.145629
9130011E15Rik	C10orf76	0.0403871	0.276938	-0.235962	0.132957	-0.231383	0.167852
1700019N19Rik	C10orf82	0	0.42265	0	0.42265	0	0
2310057M21Rik	C10orf88	0.0213856	0.749685	0.225395	0.250818	0.164418	0.0641794
D7Ertd443e	C10orf90	-0.432287	0.116375	-0.69355	0.0179657	0.893289	0.0184854
2610528A11Rik	C10orf99	-0.61268	0.403127	-1.50901	0.270993	0.770529	0.542586
1110032A03Rik	C11orf1	-0.0850961	0.304723	0.318268	0.0558948	0.268641	0.458692
BC051019	C11orf16	-1.0269	0.0383529	0.995994	0.345128	1.08523	0.146988
1810055G02Rik	C11orf24	0.0519048	0.434863	-0.0913975	0.610212	0.0285277	0.806681
Gm5901	C11orf42	-0.318422	0.0665614	-0.772547	0.00170107	-1.0593	0.0829719
1110051M20Rik	C11orf49	-0.0789394	0.319453	-0.289971	0.00616771	-0.0486142	0.684726
2310030G06Rik	C11orf52	-0.0314745	0.921595	-0.359268	0.280624	-0.00013143	0.999563
1810046K07Rik	C11orf53	0.0769149	0.971756	0	0	0	0
4931406C07Rik	C11orf54	-0.0550799	0.238969	-0.141095	0.342376	-0.0481254	0.615831
1110004F10Rik	C11orf58	0.0683203	0.231466	0.0730979	0.0797845	0.0927392	0.667328
4930550C14Rik	C11orf65	0.213097	0.764731	0.155008	0.832836	0.230408	0.818465
AI837181	C11orf68	0.0831681	0.0178074	0.269951	0.0391509	0.243112	0.203613
9230110C19Rik	C11orf70	-0.223041	0.310204	0.0891505	0.45122	0.205252	0.481925
Gm5617	C11orf71	-0.274371	0.098689	0.355162	0.168426	1.18187	0.0555472
B230118H07Rik	C11orf74	0.0857479	0.226102	-0.0445439	0.511056	-0.120881	0.756161
Gm960	C11orf80	0.272429	0.521685	-0.0875489	0.749106	-0.26411	0.465799
AI846148	C11orf84	-0.124892	0.14257	0.273527	0.0384369	0.217176	0.150942
2010003K11Rik	C11orf86	0	0.42265	0	0	0	0
AI593442	C11orf87	-0.156522	0.0374552	-0.0221925	0.879645	-0.236485	0.174502
4833427G06Rik	C11orf88	-0.63511	0.592968	0.312648	0.835406	1.02741	0.44689
A930018P22Rik	C11orf91	1.20797	0.630858	0	0.42265	0	0.42265
1700029I15Rik	C11orf94	-0.328049	0.699702	2.04402	0.281271	-0.724864	0.642437
2700081O15Rik	C11orf95	-0.070271	0.460081	0.0365708	0.776678	-0.0304374	0.879059
Gm13889	C11orf96	0.0947939	0.0347277	0.390752	0.088859	0.606609	0.0973475
1700012B09Rik	C11orf97	-0.900294	0.187781	-0.656259	0.287881	0.717287	0.216401
1810009A15Rik	C11orf98	0.112941	0.140549	0.323313	0.0416338	0.367302	0.38139
Myg1	C12orf10	0.166369	0.0103852	0.178033	0.026557	0.378797	0.234783
4930430F08Rik	C12orf29	0.0290107	0.492442	-0.0297528	0.794493	0.0443905	0.695102
D6Wsu163e	C12orf4	0.162819	0.0670537	-0.0878767	0.060411	0.232425	0.331991
1700113H08Rik	C12orf42	0	0	0	0	0	0
2210016L21Rik	C12orf43	0.00584738	0.856458	0.114699	0.131414	0.293637	0.08938
D10Wsu102e	C12orf45	0.042817	0.401897	0.0183271	0.820539	-0.165182	0.272353
2410131K14Rik	C12orf49	0.0176686	0.562441	-0.258294	0.143827	-0.122001	0.65951
1700017N19Rik	C12orf50	-0.732354	0.638607	-0.850929	0.721829	0	0
1700031M16Rik	C12orf54	0	0	0	0	0	0
D930020B18Rik	C12orf56	-0.468639	0.0935813	-1.28285	0.0246011	-1.40459	0.0763916
Grcc10	C12orf57	0.0720163	0.0933122	0.0576644	0.621737	0.377682	0.359234
BC049715	C12orf60	-0.782974	0.474421	0.258253	0.862938	-1.84775	0.332189
2810006K23Rik	C12orf65	0.0574245	0.534946	-0.0875167	0.446281	0.148852	0.00177641
BC048403	C12orf66	-0.191884	0.0757498	-0.219267	0.0430835	-0.0893603	0.560514
1700034J05Rik	C12orf71	0	0	0	0	0	0.42265
1190007I07Rik	C12orf73	0.14504	0.353335	-0.461519	0.12995	-0.116676	0.717354
1500009L16Rik	C12orf75	-0.111247	0.208308	-0.339587	0.122554	-0.277893	0.590991
1700029H14Rik	C13orf46	-0.322599	0.688671	0	0	0	0.42265
1700123O20Rik	C14orf119	0.161783	0.111295	0.0956051	0.239382	0.270151	0.269153
D430019H16Rik	C14orf132	-0.888654	0.25639	0.509646	0.229058	0.570362	0.154684
A530016L24Rik	C14orf180	0.476773	0.197405	0.457456	0.59216	-0.741786	0.0028408
Gm527	C14orf28	-0.0524582	0.6824	0.229794	0.436649	-0.293482	0.183537
3632451O06Rik	C14orf37	-0.104569	0.161185	-1.02663	0.000141923	-0.55135	0.0306703
4930447C04Rik	C14orf39	-1.53279	0.142011	-1.09769	0.205379	-0.312023	0.546421
4931414P19Rik	C14orf93	-0.0742119	0.73773	0.21736	0.50877	0.535421	0.102981
1700017B05Rik	C15orf39	-0.0819368	0.165092	0.216613	0.0604814	0.0651556	0.812062
3110040N11Rik	C15orf40	0.0238235	0.884965	-0.359218	0.326344	-0.000115634	0.999749
BC052040	C15orf41	-0.141407	0.0991556	-0.285206	0.115505	0.29628	0.113833
AA467197	C15orf48	0.243888	0.540487	1.77455	0.256467	0.674188	0.614794
6030419C18Rik	C15orf59	-0.326063	0.0305128	-0.605056	0.00675638	-0.559405	0.00369662
2300009A05Rik	C15orf61	0.181748	0.12569	0.224885	0.341563	0.495806	0.0138412
Gm14137	C15orf62	-0.00222294	0.990107	-0.494071	0.0430297	-0.0559191	0.893782
Ccpg1os	C15orf65	-0.208196	0.185583	0.472869	0.0261708	0.121049	0.753752
2900011O08Rik	C16orf45	-0.0749128	0.19929	-0.203342	0.129591	0.205966	0.369162
1700030J22Rik	C16orf46	-0.294124	0.0957334	-0.480576	0.353123	0.148581	0.612202
BC030336	C16orf52	0.0243048	0.656494	-0.233589	0.0461119	-0.188034	0.1686
AI467606	C16orf54	0.0754531	0.660088	0.256375	0.146825	0.324593	0.628707
BC017158	C16orf58	0.0214192	0.516167	-0.0894753	0.49452	0.256782	0.0629908
9030624J02Rik	C16orf62	0.0651733	0.251679	-0.00820999	0.899416	0.0323252	0.622012
D230025D16Rik	C16orf70	0.0222553	0.175411	-0.32264	0.0929585	-0.0683032	0.635928
4930451G09Rik	C16orf71	-0.0834689	0.563716	0.3538	0.24061	0.100265	0.809675
1810013L24Rik	C16orf72	0.0277322	0.632193	-0.0670547	0.327291	-0.231259	0.0859418
1190005I06Rik	C16orf74	0.380925	0.135578	1.15728	0.0110399	1.07268	0.194788
4933402J07Rik	C16orf78	-1.46889	0.0102826	-1.71394	0.078298	0.128518	0.952897
4930571K23Rik	C16orf82	0	0	0	0	0	0
4933405L10Rik	C16orf86	-0.537765	0.529681	-0.500379	0.65254	1.00756	0.553157
4921524J17Rik	C16orf87	-0.101145	0.0201488	-0.127103	0.0845325	0.264406	0.381635
AU021092	C16orf89	-0.0783133	0.71831	-0.0662688	0.739525	0.043747	0.923063
1700037C18Rik	C16orf90	0.319999	0.130114	-0.21068	0.299954	0.772682	0.095925
BC003965	C16orf91	0.0658925	0.332503	0.125711	0.135302	0.150608	0.20351
4930451I11Rik	C16orf92	0	0.42265	0	0	0	0
1700018B08Rik	C16orf95	-2.1398	0.362014	0	0	0	0
4930562C15Rik	C16orf96	-0.493324	0.0170635	0.417035	0.532154	-1.34347	0.316061
4930563E22Rik	C17orf100	0.109519	0.227927	-0.461794	0.0356582	0.0550015	0.874693
4930544D05Rik	C17orf107	0	0.42265	0	0	0	0
0610010K14Rik	C17orf49	0.07981	0.0539304	0.212444	0.256914	0.544197	0.0640777
1700020L24Rik	C17orf50	0.368345	0.380789	0.758724	0.0593408	0.610703	0.46067
BC030867	C17orf53	0.826608	0.05027	1.18596	0.0508824	1.30027	0.158999
1810010H24Rik	C17orf58	0.171226	0.0718758	0.814051	0.0191073	0.515113	0.0269291
BC017643	C17orf62	-0.0469448	0.2249	-0.349727	0.0393203	0.20792	0.219036
1700125H20Rik	C17orf64	0	0.0283317	0	0	1.27468	0.425796
Gm525	C17orf67	0	0.42265	0	0	0	0.42265
5730455P16Rik	C17orf75	0.0540457	0.134889	-0.331609	0.0106771	-0.168861	0.543322
Gm11437	C17orf78	0.00712291	0.997382	-0.391412	0.859933	-1.30201	0.479619
D11Wsu47e	C17orf80	0.137411	0.159149	-0.712964	0.0328662	-0.00107058	0.997387
1700016K19Rik	C17orf97	-1.01841	0.158818	0.191763	0.770499	0.833708	0.180452
1700001P01Rik	C17orf98	-0.00621354	0.989495	1.25816	0.168681	0.975528	0.297298
6030468B19Rik	C17orf99	-0.624081	0.162951	0	0	0	0.42265
2700062C07Rik	C18orf21	0.0583491	0.131681	-0.0996686	0.438413	0.0450529	0.592616
8030462N17Rik	C18orf25	0.105447	0.132784	-0.225867	0.102388	-0.564254	0.0487413
BC031181	C18orf32	0.0135968	0.676475	0.179627	0.193529	0.186685	0.591242
4930503L19Rik	C18orf54	0.0705483	0.34252	-0.148717	0.259583	-0.167686	0.428503
1600014C10Rik	C19orf12	0.0984609	0.0477115	-0.118144	0.0137534	0.138825	0.158864
2900092C05Rik	C19orf18	0	0	0	0.42265	0	0
1600002K03Rik	C19orf24	0.181936	0.195574	0.164593	0.533771	0.590496	0.0266288
2310011J03Rik	C19orf25	0.0286619	0.656178	-0.129282	0.372316	0.22586	0.456912
2200002D01Rik	C19orf33	1.08088	0.297057	0.337069	0.527549	0.718805	0.548781
AB124611	C19orf38	0.102445	0.916038	1.39209	0.325995	1.87143	0.324153
1700030K09Rik	C19orf44	0.0212532	0.770859	-0.0532765	0.391599	0.159051	0.285523
2310022A10Rik	C19orf47	0.115396	0.0818113	0.0618254	0.275551	0.296817	0.0620917
2410002F23Rik	C19orf48	-0.0697375	0.0234189	0.130902	0.182787	0.219989	0.046217
D8Ertd738e	C19orf53	-0.00728538	0.77346	0.32009	0.0468606	0.614575	0.170034
BC024978	C19orf54	0.0594891	0.283661	0.551526	0.149818	-0.309427	0.446382
4930432K21Rik	C19orf57	0.183836	0.23409	-0.382701	0.230759	0.143551	0.497933
A230050P20Rik	C19orf66	-0.00940427	0.910103	0.284836	0.149221	0.231531	0.387391
1700067K01Rik	C19orf67	0.00606787	0.987923	1.44804	0.254081	1.09359	0.1714
2410015M20Rik	C19orf70	0.00932595	0.897025	0.0741236	0.643592	0.372071	0.462289
4930404N11Rik	C19orf71	-0.353119	0.166333	1.19106	0.0317487	-0.284457	0.489923
1700008O03Rik	C19orf81	0.477204	0.269625	0.693085	0.2883	0.199204	0.7114
C1d	C1D	0.0191506	0.691066	-0.0142755	0.826218	0.0368579	0.919411
C1galt1	C1GALT1	-0.211479	0.0855	-0.325133	0.00191708	-0.603716	0.0942895
C1galt1c1	C1GALT1C1	0.0997337	0.131933	-0.141961	0.416725	0.0266604	0.938159
1700016C15Rik	C1orf100	0	0.42265	0	0.42265	0	0
4930558K02Rik	C1orf105	0	0	0	0	-0.0443553	0.983701
5730559C18Rik	C1orf106	-0.546859	0.0782329	-0.00824263	0.964769	0.0681006	0.851983
9930104L06Rik	C1orf109	0.0392913	0.668253	-0.165479	0.00847239	-0.339595	0.321439
BC055324	C1orf112	-0.0348526	0.803746	0.217649	0.385525	-0.383198	0.401881
C130074G19Rik	C1orf115	0.219768	0.0564294	0.525937	0.0129637	0.0726165	0.633222
AA986860	C1orf116	0.0891621	0.306605	0.191768	0.27057	0.460697	0.157715
1110065P20Rik	C1orf122	0.00997575	0.889496	-0.129393	0.252526	0.45448	0.169793
0610037L13Rik	C1orf123	-0.0150412	0.759071	0.227393	0.1102	0.226484	0.396314
Gm572	C1orf127	-1.216	0.454559	0	0	0	0.42265
2810004N23Rik	C1orf131	-0.0189312	0.80706	0.0242559	0.756615	0.187286	0.475806
4921539E11Rik	C1orf141	1.74165	0.392181	0	0.42265	0	0
1700028K03Rik	C1orf146	0.220029	0.470178	-0.24223	0.698785	-1.06597	0.146492
1700012P22Rik	C1orf158	-0.206382	0.731297	-0.273769	0.768141	1.00568	0.351056
9430015G10Rik	C1orf159	0.161854	0.0663305	-0.363556	0.0599078	0.0160296	0.813382
I830077J02Rik	C1orf162	-0.0714343	0.898678	2.30473	0.126658	0.580193	0.482096
A430005L14Rik	C1orf174	0.0471012	0.385937	0.453469	0.0243156	0.51543	0.15265
4930522H14Rik	C1orf185	0	0	0	0	0	0
1700094D03Rik	C1orf189	0.0394032	0.660147	0.20981	0.211877	0.317491	0.0452972
1700013F07Rik	C1orf194	-1.09277	0.304644	0.305318	0.636167	-2.012	0.121106
2310022B05Rik	C1orf198	-0.10454	0.279404	-0.111942	0.235424	0.129161	0.260964
1700025G04Rik	C1orf21	-0.207794	0.055242	-0.583186	0.00500776	-0.524689	0.191521
2610528J11Rik	C1orf210	0.104125	0.961798	0	0	0	0
5730409E04Rik	C1orf216	-0.0460982	0.339699	-0.336562	0.00370528	-0.0393814	0.698549
Gm7694	C1orf226	0.102086	0.288286	-0.0229373	0.826855	-0.198014	0.403896
Gm1661	C1orf228	-0.45141	0.314083	0.193423	0.830102	0.284295	0.645586
2310033P09Rik	C1orf35	0.133442	0.203447	-0.00390576	0.964867	0.896706	0.000603168
4933434E20Rik	C1orf43	-0.0681452	0.140141	0.221048	0.115775	0.128302	0.369246
AU022252	C1orf50	0.0805499	0.510607	-0.190479	0.361094	-0.347495	0.175063
2410004B18Rik	C1orf52	0.116628	0.178911	0.0164455	0.896094	0.00283285	0.993138
2310009B15Rik	C1orf53	-0.339228	0.0696127	0.302566	0.228533	0.670688	0.109124
BC028528	C1orf54	0.018565	0.905791	-0.110676	0.81589	1.31065	0.117516
Gm128	C1orf56	0.309039	0.356897	-0.241093	0.805171	0.0153496	0.977708
2310050C09Rik	C1orf68	0	0	0	0	0	0
A130010J15Rik	C1orf74	0.0195297	0.73763	-0.157317	0.272811	-0.0703354	0.870104
Gm12695	C1orf87	-0.783093	0.565934	-0.860534	0.530573	-0.715885	0.431176
CK137956	C1orf94	-0.75262	0.166507	0.72151	0.46692	-0.342213	0.539985
C1qa	C1QA	0.345094	0.0247239	1.65948	0.00649023	1.49606	0.00746882
C1qb	C1QB	0.194956	0.159744	1.02168	0.00556583	1.39949	0.0107911
C1qbp	C1QBP	0.0540834	0.558291	-0.0207127	0.708291	0.317411	0.0401306
C1qc	C1QC	0.448419	0.0346198	0.771496	0.0073247	1.10429	0.0366952
C1ql1	C1QL1	-0.160978	0.487526	0.594619	0.147022	1.14293	0.0543885
C1ql2	C1QL2	-0.934501	0.0511093	1.29394	0.0231415	0.36203	0.577251
C1ql3	C1QL3	-0.296011	0.480303	0.0631589	0.677912	-0.100084	0.614846
C1ql4	C1QL4	0	0.150713	0.672668	0.723696	2.05118	0.530542
C1qtnf1	C1QTNF1	-0.26675	0.264229	-0.316789	0.434971	0.851465	0.0333688
Fam132a	C1QTNF12	0.14105	0.154269	0.235082	0.293185	0.121776	0.557172
C1qtnf2	C1QTNF2	0.369668	0.0199526	0.452724	0.332028	1.27783	0.100279
C1qtnf3	C1QTNF3	-0.345538	0.153895	-0.507866	0.308411	-0.164778	0.853338
C1qtnf4	C1QTNF4	0.166317	0.0303042	0.327125	0.163412	0.427051	0.174668
C1qtnf5	C1QTNF5	-0.148131	0.564846	0.449136	0.16017	0.447739	0.338527
C1qtnf6	C1QTNF6	-0.0266509	0.85955	0.452768	0.160269	0.288003	0.377671
C1qtnf7	C1QTNF7	-0.429807	0.491974	0.909946	0.121175	-0.170816	0.841803
C1qtnf9	C1QTNF9B	-1.04569	0.252698	-0.644186	0.389015	0.790639	0.534693
C1ra	C1R	0.11266	0.684864	-0.856572	0.161363	-0.126233	0.829999
C1rb	C1R	-1.26175	0.116107	0	0.192418	0	0
C1rl	C1RL	0.438901	0.300053	0.803636	0.202433	1.44993	0.155767
C1s1	C1S	0.254088	0.180388	-0.0398157	0.928849	-0.1876	0.639185
C2	C2	-0.0490354	0.55998	-0.101779	0.624652	0.68669	0.0814429
1700020A23Rik	C20orf141	-0.739992	0.309131	1.33298	0.210426	-0.983336	0.275297
1700003F12Rik	C20orf144	-0.0446559	0.905982	0.727629	0.521552	-0.441215	0.71565
6430550D23Rik	C20orf173	0.114831	0.382879	-0.765101	0.157682	-0.226544	0.658193
4930402H24Rik	C20orf194	0.0742198	0.195033	-0.188723	0.01099	-0.179372	0.51939
1110034G24Rik	C20orf196	0.204872	0.00311427	-0.527957	0.0519683	0.164028	0.526561
1110008F13Rik	C20orf24	0.0340267	0.614619	0.45236	0.109643	0.302803	0.389161
1700037H04Rik	C20orf27	-0.425379	0.00356897	-0.659631	0.0041285	0.0954232	0.53274
1700021F07Rik	C20orf85	0	0	0	0	0	0
6820408C15Rik	C20orf96	-0.0136943	0.940348	-0.0547214	0.777472	0.823335	0.081475
4930563D23Rik	C21orf140	-2.43633	0.262393	0	0.42265	0	0
1810043G02Rik	C21orf2	-0.196969	0.0246392	-0.149374	0.180759	0.142144	0.4485
D10Jhu81e	C21orf33	0.0701743	0.101662	0.191481	0.0820071	0.565359	0.0767916
2610028H24Rik	C21orf58	-0.649146	0.63102	-0.50088	0.691656	0.0294495	0.989176
1110004E09Rik	C21orf59	0.103151	0.0233487	0.371788	0.0644546	0.160126	0.518311
4932438H23Rik	C21orf62	-0.044892	0.835636	0.172841	0.424988	-0.10863	0.776115
D16Ertd472e	C21orf91	-0.186701	0.246953	-0.200341	0.240777	0.106739	0.488076
Gm867	C22orf15	-1.13026	0.0809426	0.378819	0.555531	-0.0618361	0.917819
1700088E04Rik	C22orf23	-0.18848	0.106154	0.363612	0.142051	0.42766	0.101277
2510002D24Rik	C22orf39	0.0153338	0.809039	-0.545249	0.00371973	0.370376	0.147182
4930407I10Rik	C22orf46	0	0	0	0	0	0
C2cd2	C2CD2	-0.00836233	0.92281	-0.125453	0.283587	-0.0733764	0.628751
C2cd2l	C2CD2L	0.0590356	0.287333	0.179647	0.0147798	0.0866109	0.202248
C2cd3	C2CD3	0.00381651	0.958141	-0.230817	0.00168818	-0.56162	0.0769699
C2cd4a	C2CD4A	-2.28865	0.145444	0.17015	0.937776	0	0
C2cd4b	C2CD4B	-0.134122	0.727868	0.780356	0.283856	0.00672214	0.993767
C2cd4c	C2CD4C	0.0564161	0.666451	0.534288	0.0505032	0.747093	0.0562649
C2cd4d	C2CD4D	-0.0956926	0.614849	0.202532	0.673849	0.778852	0.000319203
C2cd5	C2CD5	0.0380492	0.63757	-0.0610499	0.524214	-0.245377	0.203855
Als2cr11	C2CD6	0	0	0.556628	0.725816	0	0
1500015O10Rik	C2orf40	-0.534688	0.656345	0.810759	0.431856	0.641293	0.497179
C87436	C2orf42	0.193438	0.00790358	-0.320591	0.0816449	-0.11683	0.327202
AI597479	C2orf49	0.158026	0.0281381	-0.332365	0.0151427	0.011316	0.934427
2410004P03Rik	C2orf50	-0.859015	0.204188	-0.314829	0.580332	0.89951	0.147961
2310007B03Rik	C2orf54	0.0147459	0.988997	0	0.42265	0	0.281119
0610030E20Rik	C2orf68	-0.0586307	0.241561	-0.409941	0.00383677	-0.323768	0.364799
1700066M21Rik	C2orf69	0.0176132	0.829988	-0.283788	0.0712977	-0.0534566	0.803992
1700001C02Rik	C2orf70	-0.368876	0.583321	0.712656	0.462499	0.555966	0.407313
BC027072	C2orf71	-1.37391	0.434112	1.3394	0.500122	0	0.189365
2810459M11Rik	C2orf72	0.243282	0.14818	0.260619	0.0124143	0.447745	0.0259966
4930505A04Rik	C2orf73	0	0.232942	0	0	0	0
1700093K21Rik	C2orf74	0	0.183687	1.52626	0.415035	-0.65495	0.649755
3110009E18Rik	C2orf76	0.0385313	0.921872	0.0510559	0.892904	0.0452949	0.93231
Gm5114	C2orf78	0.145439	0.946739	0	0.42265	0	0
Gm5592	C2orf78	0	0.42265	0	0	0	0
D630023F18Rik	C2orf80	-0.714028	0.0738106	-0.647164	0.466245	-0.214166	0.83235
1700003E16Rik	C2orf81	-0.0276186	0.935999	0.475599	0.0741621	0.169393	0.717565
1700019D03Rik	C2orf88	0.301065	0.0462033	-0.445343	0.013866	0.18942	0.432566
C3	C3	-0.960953	0.0755142	1.43002	0.00710928	1.33579	0.00170094
C3ar1	C3AR1	0.80501	0.14071	1.42076	0.034259	0.746242	0.224077
3830406C13Rik	C3orf14	0.0358025	0.561273	-0.170436	0.250407	-0.0498213	0.769669
6430571L13Rik	C3orf18	0.207553	0.0249703	-0.28072	0.0572577	0.0900564	0.546515
4930590J08Rik	C3orf20	-1.33163	0.17134	1.5406	0.0482181	-2.6332	0.371697
BC048671	C3orf22	0	0	0	0	0	0
4930435E12Rik	C3orf30	0	0	0	0	0	0
E130311K13Rik	C3orf33	0.0695279	0.160251	0.0200465	0.908612	0.516567	0.0144192
4930453N24Rik	C3orf38	0.0712393	0.143857	0.0849475	0.65889	0.0914055	0.331975
BC016579	C3orf52	-0.645606	0.0112164	-1.87327	0.317485	0.0680417	0.893859
1190002N15Rik	C3orf58	0.0116101	0.878466	-0.511012	0.00032618	-0.547797	0.00494443
1700102P08Rik	C3orf62	0.1816	0.449933	0.483185	0.17024	0.030387	0.966794
4930452B06Rik	C3orf67	-0.414902	0.191654	0.431884	0.207523	1.11806	0.00873052
2510009E07Rik	C3orf70	0.0933845	0.118913	-0.0689797	0.280861	0.0121973	0.92832
1110032F04Rik	C3orf80	-0.886852	0.107815	-0.778157	0.367511	0.236106	0.809873
BC048562	C3orf84	0	0	0	0	0	0
Gm5485	C3orf85	0.0388038	0.95464	0	0.185522	0	0.184722
C4b	C4A	0.129685	0.522289	0.968712	0.00180662	0.857993	0.0292435
Zp3r	C4BPA	0	0.42265	0	0	0	0
4930579F01Rik	C4orf17	0	0	0	0	0	0
0610040J01Rik	C4orf19	0.255032	0.047529	-0.253475	0.214814	-0.378164	0.0800168
1700007G11Rik	C4orf22	-0.724609	0.124718	-0.402339	0.130358	-0.648122	0.544119
1810037I17Rik	C4orf3	0.0647289	0.308394	0.570392	0.0508973	0.329243	0.411432
D3Ertd751e	C4orf33	0.0541345	0.661416	-0.336649	0.0617114	-0.305747	0.398818
1700016H13Rik	C4orf36	0	0.42265	0	0	0	0.42265
Gm17359	C4orf45	-1.3637	0.432099	0	0.42265	0	0
4930579G24Rik	C4orf46	-0.283569	0.122877	0.350117	0.134594	0.64543	0.0400894
1700029J07Rik	C4orf47	-0.100782	0.296517	-0.0656013	0.707099	-0.174728	0.576705
Gm1673	C4orf48	0.0483205	0.158165	0.698126	0.0359753	1.2528	0.00861214
1700011L22Rik	C4orf51	0.176582	0.871757	-0.00660432	0.997572	0	0.240086
Hc	C5	0.0327708	0.920631	-0.129541	0.86179	-0.59405	0.539448
C5ar1	C5AR1	-0.0117088	0.978033	-0.375494	0.595039	0.959774	0.19072
C5ar2	C5AR2	-0.393122	0.401257	1.22436	0.125734	0.17047	0.91892
9530068E07Rik	C5orf15	0.0226877	0.472706	0.0760296	0.499356	0.189535	0.0715839
6030458C11Rik	C5orf22	0.041782	0.513657	-0.236161	0.0569229	-0.265997	0.162388
B230219D22Rik	C5orf24	0.0188773	0.703459	-0.30024	0.00427311	-0.108703	0.443765
D1Ertd622e	C5orf30	-0.0800012	0.179607	-0.0620784	0.660192	-0.0485329	0.745349
4833420G17Rik	C5orf34	-0.0246364	0.674477	-0.0546193	0.657799	-0.154396	0.121571
2410089E03Rik	C5orf42	-0.145276	0.0864852	-0.0337956	0.704698	-0.838219	0.0969134
Gm94	C5orf46	0	0	0	0	0	0
4930524B15Rik	C5orf47	0	0.0920449	0	0	0	0.42265
1700001L19Rik	C5orf49	-0.954912	0.187158	0.147981	0.818297	0.257163	0.574843
AW549877	C5orf51	0.0305072	0.452073	-0.662442	7.33765e-05	-0.32417	0.082615
4921536K21Rik	C5orf52	-0.289402	0.157559	-0.106792	0.832468	-0.233387	0.733025
C330018D20Rik	C5orf63	0.0711168	0.164298	-0.246279	0.0470392	0.210915	0.415653
C6	C6	0	0.42265	0	0.224476	0	0.42265
BC051142	C6orf10	-0.174507	0.523528	0.254415	0.572458	-0.190919	0.603507
D17Wsu92e	C6orf106	0.083998	0.113832	-0.074834	0.321547	-0.0478916	0.422153
1700010I14Rik	C6orf118	0.219133	0.291745	0.281938	0.377056	0.327239	0.599543
1600012H06Rik	C6orf120	-0.0214567	0.559256	-0.157327	0.133273	-0.160653	0.157707
AI661453	C6orf132	-0.293996	0.512772	0.169031	0.722282	0.614553	0.309967
2310061I04Rik	C6orf136	-0.0561656	0.32739	-0.0848613	0.459525	0.0798864	0.646753
9130008F23Rik	C6orf141	-0.817021	0.096178	0.465798	0.656619	0.643184	0.551296
2300002M23Rik	C6orf15	0	0	0	0	0	0
Gm136	C6orf163	0	0.183572	0	0	0	0.42265
4933417A18Rik	C6orf201	0	0	0	0	0	0
1700021F05Rik	C6orf203	0.0759623	0.359475	0.175926	0.025625	0.474472	0.0845845
4930539E08Rik	C6orf222	-2.53888	0.222631	-0.391116	0.716553	-0.804165	0.213426
2310039H08Rik	C6orf226	-0.0627914	0.678953	0.206597	0.134327	0.455698	0.332028
D17H6S53E	C6orf47	0.170443	0.0730933	0.424696	0.0168566	0.175572	0.31776
2310057J18Rik	C6orf58	0	0	0	0	0	0
BC005537	C6orf62	0.0267698	0.428133	-0.150273	0.00153277	-0.0714863	0.346167
BC004004	C6orf89	0.0179885	0.636806	0.0438334	0.587638	0.100043	0.58718
C7	C7	0	0.183675	0	0.42265	0	0.195
AW209491	C7orf25	0.130191	0.00850634	-0.120195	0.0166171	0.0501604	0.793104
E130309D02Rik	C7orf26	0.00850007	0.845016	0.164354	0.128734	0.255984	0.0762419
4921507P07Rik	C7orf31	0.110496	0.415586	-0.129806	0.133756	-0.407717	0.426441
BC037034	C7orf43	0.0419012	0.100957	0.0667503	0.2784	0.170894	0.408327
3110062M04Rik	C7orf49	0.322532	0.03149	-0.0413587	0.847777	0.335059	0.237468
3110082I17Rik	C7orf50	0.206876	0.165636	0.183169	0.440216	0.353707	0.311461
Gm11992	C7orf57	-0.712316	0.196814	0.323321	0.314237	0.688171	0.109253
C8a	C8A	0.573123	0.667722	0.339078	0.835961	0	0.42265
C8b	C8B	0.833171	0.575245	0	0.42265	-0.885843	0.567631
C8g	C8G	0.649755	0.118784	1.23224	0.00993113	-0.534882	0.0990134
1110038F14Rik	C8orf33	0.140647	0.374517	0.284074	0.205162	0.237546	0.0617576
A830018L16Rik	C8orf34	-0.444321	0.10576	-0.657393	0.167397	-0.457819	0.31498
2610301B20Rik	C8orf37	0.025477	0.459372	-0.259799	0.0195332	-0.0573614	0.725196
Sgk3	C8orf44-SGK3	-0.0765797	0.602656	0.167901	0.405112	0.177039	0.483231
3110035E14Rik	C8orf46	-0.127006	0.305728	-0.00855492	0.957938	-0.285644	0.614105
AI429214	C8orf48	-0.280143	0.0467169	0.0299378	0.888447	0.19915	0.326837
9930012K11Rik	C8orf58	-0.103769	0.0760236	-0.251963	0.590492	0.0401803	0.895267
1810022K09Rik	C8orf59	0.0093253	0.900475	0.676	0.131584	0.0503903	0.9195
4930578I06Rik	C8orf74	0	0	0	0	0	0
9130401M01Rik	C8orf76	0.0703376	0.178744	0.170599	0.122501	0.366199	0.228132
C030006K11Rik	C8orf82	0.111052	0.331777	0.0370555	0.670051	0.117948	0.44921
Gm11837	C8orf88	0.0802964	0.756117	1.83649	0.200994	-2.30109	0.143328
4930444P10Rik	C8orf89	-2.1408	0.141078	0	0.42265	-1.66136	0.365594
C9	C9	0.117944	0.947927	0	0.42265	0	0
1700007K13Rik	C9orf116	-0.576727	0.246567	-0.0689011	0.893423	0.280948	0.438635
1700022I11Rik	C9orf131	-0.819978	0.269385	0.249323	0.841398	0	0.279657
1700028P14Rik	C9orf135	-0.510878	0.424462	-0.712153	0.426957	0.763795	0.215234
D630039A03Rik	C9orf152	-0.0581833	0.778466	-0.300182	0.488914	0.531267	0.285967
4921517D22Rik	C9orf153	0.103353	0.96208	0	0	0	0
1110008P14Rik	C9orf16	-0.122389	0.313436	-0.0127125	0.915123	0.33313	0.271295
1110017D15Rik	C9orf24	-0.645124	0.283532	0.560934	0.2757	0.837447	0.304801
2010111I01Rik	C9orf3	0.0848357	0.346552	-0.183216	0.05213	0.125181	0.261846
D030056L22Rik	C9orf40	0.133749	0.0453608	-0.039616	0.589113	0.392477	0.145655
4933430I17Rik	C9orf43	0.22978	0.407633	-0.320429	0.473287	0.653725	0.440901
1700001O22Rik	C9orf50	-0.298575	0.220782	-0.286355	0.421149	-0.148208	0.687007
2210016F16Rik	C9orf64	-0.0428077	0.654808	0.40224	0.140837	0.514291	0.0983554
3110043O21Rik	C9orf72	0.0813442	0.20534	-0.233763	0.0121871	-0.0590874	0.505739
BC005624	C9orf78	0.0957483	0.0398307	-0.00566722	0.949613	0.377128	0.150809
1110059E24Rik	C9orf85	0.0931702	0.217053	-0.167602	0.126665	-0.11639	0.693342
Car1	CA1	0	0.42265	0	0	0	0
Car10	CA10	0.264589	0.0130719	-0.154882	0.228382	-0.131717	0.477779
Car11	CA11	-0.142216	0.0695244	-0.0702483	0.470581	0.0321722	0.821395
Car12	CA12	-0.426317	0.61193	0.0500293	0.934599	-0.079106	0.882761
Car13	CA13	0.0240726	0.827004	-0.00258293	0.983761	0.0847669	0.710504
Car14	CA14	-0.0506367	0.839103	0.201746	0.281091	0.434554	0.073087
Car2	CA2	-0.163963	0.290746	-0.152856	0.173028	0.350985	0.143556
Car3	CA3	-0.263435	0.740611	-0.964112	0.578513	1.84294	0.295103
Car4	CA4	0.422437	0.00682541	0.464027	0.00258893	0.745291	0.0358252
Car5a	CA5A	0.347282	0.492629	-0.806371	0.281017	-1.25224	0.0301033
Car5b	CA5B	0.0675556	0.639979	0.453706	0.17391	0.874105	0.0334259
Car6	CA6	0	0.228543	0	0	0	0.42265
Car7	CA7	-0.544223	0.0258145	-0.973267	0.00572668	-0.71571	0.0155478
Car8	CA8	-0.747244	0.0211717	-1.38443	0.000451867	-1.46902	0.00764467
Car9	CA9	-0.00390711	0.978408	-1.24658	0.0407524	-1.87562	0.000120689
Caap1	CAAP1	0.0712066	0.134577	0.0466826	0.709047	-0.0248699	0.877681
Cab39	CAB39	0.0238146	0.594586	-0.104086	0.0235394	-0.0725086	0.480346
Cab39l	CAB39L	-0.0878522	0.755865	0.0296107	0.853376	-0.0464771	0.859457
1700040L02Rik	CABCOCO1	0.121743	0.651846	0.186035	0.63421	0.595175	0.0623212
Cabin1	CABIN1	0.138104	0.00808683	0.0788425	0.321697	-0.107815	0.60596
Cables1	CABLES1	-0.094866	0.561359	-0.306499	0.0646127	-0.0364697	0.833829
Cables2	CABLES2	-0.0388729	0.605462	0.0256411	0.180784	0.115214	0.20114
Cabp1	CABP1	0.107674	0.0924477	0.355543	0.0309133	0.350772	0.27085
Cabp2	CABP2	-0.0397694	0.76238	-0.458137	0.303211	-0.69039	0.196268
Cabp4	CABP4	0.133457	0.619825	0.101535	0.816693	-1.08029	0.466038
Cabp5	CABP5	1.67868	0.0607867	1.36855	0.384653	-0.264197	0.818078
Cabp7	CABP7	-0.290986	0.0556769	-0.214549	0.136051	0.0384172	0.81159
Cabs1	CABS1	0	0	0	0	0	0
Cabyr	CABYR	0.0766568	0.474703	0.660691	0.0558028	-0.155768	0.578982
Cacfd1	CACFD1	-0.131917	0.0140402	-0.216593	0.117861	0.196293	0.108386
Cachd1	CACHD1	-0.292933	0.14059	-0.263946	0.207377	0.00283202	0.987559
Cacna1a	CACNA1A	-0.0767888	0.129601	-0.232785	0.00992982	-0.839879	0.185242
Cacna1b	CACNA1B	-0.0889059	0.064049	-0.416266	0.01164	-0.760933	0.209921
Cacna1c	CACNA1C	0.375628	0.00608748	-0.037496	0.440252	-0.668034	0.227521
Cacna1d	CACNA1D	-0.0188004	0.814877	-0.171952	0.00153449	-0.54121	0.212086
Cacna1e	CACNA1E	0.169522	0.262082	0.0533352	0.633779	-0.972225	0.244952
Cacna1f	CACNA1F	0.072776	0.951683	0.666609	0.570278	-1.92439	0.37255
Cacna1g	CACNA1G	-0.633665	0.00352877	-1.35802	1.94957e-05	-1.76118	0.0401842
Cacna1h	CACNA1H	-0.6633	0.0647462	0.0738597	0.824122	-0.360391	0.304115
Cacna1i	CACNA1I	0.420874	0.0019027	0.151647	0.0542917	-0.630473	0.293415
[truncated: 15,811 more rows]

## Sheet: Tet-On YFP-ATXN1(Q82) MSCs
Gene_Symbol	Log2FC_D2 vs D0	p-value_D2 vs D0	Log2FC_D5 vs D0	p-value_D5 vs D0	Log2FC_D10 vs D0	p-value_D10 vs D0
A4GALT	0.543272	0.70014	1.38811	0.0500706	1.0396	0.139241
AAAS	-0.531196	0.566258	-1.10398	0.390049	-0.932372	0.428915
AADAT	2.21048	0.171191	0.20584	0.904476	1.37236	0.351806
AAGAB	-0.527458	0.748769	0.309322	0.798631	0.423471	0.717526
AAK1	1.6589	0.0677393	0.612509	0.400015	1.08266	0.185849
AAMP	-0.0516443	0.916874	0.35419	0.494378	-0.174935	0.769859
AATF	-1.51546	0.350682	-1.69952	0.311818	-2.61575	0.275166
ABCA1	2.64327	0.0113588	2.57386	0.0200692	2.54385	0.0282267
ABCB7	-2.50378	0.128765	-2.50735	0.0898301	-2.78199	0.124155
ABCC2	-5.82681	0.09134	-5.72441	0.0914922	-7.54852	0.0905168
ABCC5	-0.469797	0.511032	-0.320881	0.607986	-0.624596	0.417418
ABCD1	0.476266	0.392519	1.85143	0.0929115	1.54392	0.187956
ABCE1	0.257035	0.49439	-1.64223	0.1753	-0.780971	0.253315
ABCF2	-0.320663	0.669835	-0.912982	0.396666	-0.329313	0.691842
ABHD13	-0.283477	0.659471	0.694638	0.239831	0.504138	0.396046
ABHD14A	-1.2159	0.312534	-1.06516	0.352086	-0.468156	0.563474
ABHD14A-ACY1	-1.2159	0.312534	-1.06516	0.352086	-0.468156	0.563474
ABHD15	0.0704441	0.899816	0.588749	0.332594	0.722841	0.259739
ABHD17C	-0.969095	0.117334	-0.862294	0.107116	-1.36672	0.0371384
ABHD4	0.687516	0.384236	1.91132	0.156138	0.314801	0.681334
ABHD8	-0.386444	0.554888	0.69295	0.224076	0.929742	0.164893
ABLIM1	-3.32722	0.0158935	-2.4899	0.0033806	-3.85461	0.0373518
ABLIM3	0.560846	0.282307	0.252944	0.551107	0.674522	0.380383
ABRACL	-2.45016	0.122001	-3.24615	0.106376	-3.17584	0.094982
ACAA2	-2.14141	0.288549	-0.243083	0.757143	-1.0643	0.399409
ACADSB	0.309926	0.70758	-0.137296	0.881625	-0.255347	0.792665
ACBD7	-3.78751	0.38683	-6.82646	0.36808	-4.2664	0.379956
ACD	-0.514014	0.0611511	-1.78169	0.00593584	-1.29252	0.0201252
ACOT1	0.123288	0.94202	1.42949	0.312914	1.32448	0.34268
ACOT2	-1.25087	0.667959	1.64905	0.280591	0.236886	0.89933
ACOT7	-0.600114	0.555856	-1.6338	0.339693	-1.76243	0.332992
ACOT9	3.08701	0.0615387	3.34404	0.0479944	3.29026	0.013165
ACP6	-0.769061	0.0846997	-1.31889	0.00712516	-0.934732	0.0212546
ACSF2	-2.49711	0.00523922	-1.66717	0.00823087	-2.28094	0.000618796
ACSL1	-1.7799	0.218592	-1.68015	0.210738	-1.98125	0.195919
ACSL3	-1.45365	0.0133974	-1.2131	0.031331	-0.754026	0.0263817
ACSL4	-1.92405	0.00172128	-0.67919	0.00171404	-1.6942	0.0183661
ACTA2	7.02106	0.0283289	7.14495	0.00136998	6.91097	0.00223278
ACTC1	1.07336	0.234119	0.718976	0.587877	-4.46492	0.12604
ACTL6A	-2.28497	0.000776696	-1.95478	0.00937827	-1.99957	0.0292509
ACTR10	0.246944	0.863677	0.813559	0.529496	0.583458	0.661327
ACTR1B	-1.68077	0.338278	0.21215	0.773561	-0.419383	0.651741
ACTR8	0.623566	0.638755	0.895338	0.071012	0.781506	0.306791
ACY1	-1.2159	0.312534	-1.06516	0.352086	-0.468156	0.563474
ACYP2	Inf	0.0315197	Inf	0.0640896	Inf	0.00332656
ADA	-4.41276	0.0757564	-3.90347	0.0769366	-4.23362	0.0759361
ADAM10	0.737029	0.0419223	0.518516	0.0766039	0.835598	0.00807237
ADAM12	5.30237	0.177446	5.5427	0.0056332	7.10634	0.00632874
ADAM17	0.0404314	0.851646	0.409392	0.13674	0.880652	0.0155482
ADAMTS1	-0.186936	0.786183	2.22324	0.00868602	0.854156	0.214678
ADAMTS2	5.19691	0.00893558	5.96869	0.000200742	6.00389	0.0400573
ADAMTS5	Inf	0.327429	Inf	0.0232739	Inf	0.0770669
ADAMTS7	2.11265	0.0602911	4.42822	0.000213991	4.04444	0.0278324
ADAMTSL4	-2.6911	0.000899532	-1.42778	0.00464595	-1.96179	0.00492285
ADARB1	-0.718407	0.0443274	-0.652979	0.199233	-0.394496	0.619692
ADCK1	-0.260265	0.332705	-0.949748	0.00988083	-0.98257	0.0292776
ADCY6	-0.3355	0.615762	0.614859	0.322547	0.370386	0.505918
ADCY9	-0.374986	0.458325	2.36754	0.0491247	1.79833	0.0658341
ADGRA2	0.994969	0.195517	2.5837	0.0479924	3.08895	0.0219701
ADGRE5	0.132461	0.863851	-0.210387	0.81062	-0.0389796	0.961779
ADGRL1	-2.30309	0.0316389	-1.4526	0.0181562	-1.60702	0.00389489
ADHFE1	-3.96431	0.246027	-3.03496	0.253732	-3.83876	0.247537
ADI1	0.139227	0.8658	0.636908	0.207382	0.371245	0.413083
ADIPOR1	-0.0898136	0.736061	-1.43799	0.0220739	-1.53395	0.0353883
ADIRF	Inf	0.102491	Inf	0.0133318	Inf	0.0806541
ADM2	-2.71213	0.386692	-1.33189	0.485505	-0.573824	0.692527
ADORA1	0.849288	0.566752	3.59611	0.115673	3.48309	0.00964428
ADORA2B	0.457965	0.774565	3.48371	0.0279303	1.21467	0.392359
ADPGK	-1.22002	0.132017	2.29606	0.354587	-0.240781	0.654461
ADPRM	-1.07187	0.442412	-0.202936	0.822556	-0.157981	0.856776
ADRA1D	-0.816596	0.485811	-3.71513	0.268731	-4.6174	0.259859
ADSS	-1.79217	0.449857	-1.48521	0.487774	-1.92579	0.444835
AEN	-0.628338	0.0671826	-0.0527564	0.867908	0.208796	0.694833
AFAP1	1.61539	0.0342315	1.73125	0.10714	1.85537	0.0237631
AFG3L1P	-4.58068	0.0591305	-3.30629	0.0492113	-2.83507	0.0533396
AFG3L2	-1.08296	0.165019	-1.30976	0.133184	-1.38244	0.108224
AGAP7P	-4.04821	0.269691	#NAME?	0.255321	-3.32004	0.266701
AGFG2	0.113874	0.663596	-1.49241	0.0926885	-1.74887	0.0577046
AGO1	0.70543	0.207629	0.107068	0.729573	-0.106091	0.686975
AGO2	0.203543	0.246121	-0.67626	0.0754847	-0.273488	0.162106
AGPAT1	0.875292	0.160831	0.54055	0.253953	0.547961	0.230022
AGPAT2	-2.0941	0.313467	-0.263673	0.773758	-0.172025	0.830443
AGRN	0.0235079	0.985386	1.26445	0.232744	1.06141	0.285328
AGTRAP	-2.17678	0.131821	0.290706	0.405344	-0.191874	0.642326
AHCYL1	-0.136277	0.280053	-0.12088	0.454813	-0.299981	0.0908766
AHCYL2	-2.98096	0.379335	-2.12898	0.423826	-3.2845	0.376875
AHR	-0.0194164	0.925943	0.431871	0.245133	0.441322	0.195646
AHSA1	-1.42458	0.253203	-1.02292	0.289655	-1.73386	0.221547
AHSA2	-5.59782	0.00606424	-4.2626	0.00936598	-2.70214	0.00232214
AIMP2	-0.677451	0.0434263	-0.905185	0.0021903	-0.704819	0.00381764
AIP	-1.34106	0.0510328	-0.811129	0.0510539	-1.47816	0.0239893
AK2	-0.275118	0.760631	-1.31472	0.402707	-1.28657	0.402443
AK3	-0.972447	0.384993	1.06225	0.193592	0.224911	0.729674
AK4	0.963931	0.657479	-2.00448	0.015665	-1.41716	0.0520471
AK5	Inf	0.5	Inf	0.42265	Inf	0.42265
AKAP8L	-0.690097	0.35018	-0.91472	0.296995	-0.89908	0.277805
AKNA	-2.46007	0.167303	-1.76678	0.206875	-0.829526	0.303593
AKR1B1	1.40046	0.0342781	1.9048	0.0207812	-0.289515	0.314915
AKR1C1	-4.23693	0.0110425	-1.55285	0.0398822	-3.5797	0.0412515
AKR1C2	-4.57287	0.0374499	-1.89059	0.0503857	-5.03547	0.0500185
AKT2	0.0510795	0.856951	-0.0149602	0.969695	-0.592614	0.22223
AKTIP	3.42505	0.0588959	2.67703	0.0813832	3.22124	0.0132506
ALDH18A1	1.02848	0.257823	1.2609	0.153174	1.09505	0.19361
ALDH1A1	1.5379	0.185617	4.11629	0.103129	1.17881	0.34117
ALDH1A2	-8.26878	0.390405	-7.74045	0.390832	#NAME?	0.389437
ALDH1A3	3.32711	0.00295157	2.9334	0.0579134	2.94912	0.0284615
ALDH1L2	2.4004	0.278972	3.80335	0.21166	4.28821	0.190155
ALDH2	3.35252	0.066098	4.85724	0.000459638	4.01995	0.00257764
ALDH3A2	-3.4254	0.167027	-2.27107	0.181353	-2.88256	0.173757
ALDH9A1	-0.539509	0.215908	-0.721383	0.00895515	-0.623539	0.0422491
ALDOC	-1.16221	0.414505	-2.20026	0.318833	-1.36885	0.381592
ALG1	Inf	0.299674	Inf	0.0754173	Inf	0.067562
ALG14	Inf	0.101676	Inf	0.0597072	Inf	0.184042
ALG9	0.522943	0.599861	-0.35593	0.778906	-0.010492	0.992516
ALKBH3	-1.06203	0.149058	-1.6243	0.113506	-1.96428	0.0900735
ALKBH4	-1.74426	0.176668	-1.61751	0.177708	-1.16417	0.193253
ALKBH7	-1.21361	0.50553	0.239075	0.829023	0.299976	0.770485
ALOX5AP	-1.12858	0.0711271	-1.60728	0.0072923	-1.32599	0.043232
ALPK2	1.94597	0.280655	3.09755	0.000163456	1.92252	0.0452468
ALPL	-1.44991	0.562719	1.28783	0.293658	-0.885727	0.659017
ALYREF	-0.099918	0.936905	-0.972867	0.595672	-0.614845	0.694989
AMIGO1	0.379935	0.673958	0.536942	0.48362	-0.326345	0.72095
AMIGO2	1.40592	0.347696	0.683149	0.512288	4.11106	0.00850728
AMOTL2	0.781914	0.267461	1.1276	0.0624881	0.0837579	0.728193
AMPH	-0.340786	0.869899	1.62449	0.23454	1.02814	0.485452
ANAPC11	-1.24941	0.128379	-0.162221	0.607125	-0.421446	0.276536
ANAPC2	-1.39402	0.0547511	-0.959114	0.00922705	-0.820214	0.0204751
ANGPTL2	-0.304966	0.00908801	3.11473	0.0046403	2.50882	0.0175388
ANGPTL4	5.22376	0.0733282	3.32408	0.14307	3.86801	0.178156
ANKHD1-EIF4EBP3	-0.760192	0.571015	-1.69227	0.397777	-0.876913	0.531922
ANKRD1	4.34985	0.0143629	1.2251	0.384933	-0.0740496	0.968267
ANKRD10	-2.54694	0.138255	-1.41051	0.172953	-2.13036	0.151188
ANKRD11	-0.417288	0.618505	-0.327435	0.760306	0.787678	0.414273
ANKRD13A	-0.226677	0.480775	-1.12579	0.0265204	-1.45022	0.0060881
ANKRD34A	0.489691	0.333391	0.232968	0.349819	-0.103357	0.339163
ANKRD39	-0.895862	0.724177	-1.17636	0.676191	-1.41169	0.644499
ANKRD40	0.219226	0.558001	-0.525918	0.359161	-0.493194	0.368704
ANKRD9	-2.86877	0.0385702	-1.5202	0.0106703	-1.57453	0.00782628
ANKS6	0.0539156	0.90765	0.388179	0.47704	0.367239	0.440539
ANKZF1	-3.52933	0.460272	-1.65467	0.552198	-2.51091	0.492652
ANLN	-0.545573	0.0363753	-2.83182	0.0010352	-2.9348	0.00159489
ANOS1	2.73601	0.0233265	2.27616	0.0511201	3.16008	0.0488581
ANPEP	1.3955	0.0470317	0.829428	0.23503	1.97408	0.136507
ANTXR2	1.48355	0.194762	1.1707	0.274211	1.42712	0.152305
ANXA1	3.19516	0.0186271	2.54073	0.0149935	2.01014	0.0405112
ANXA4	0.542195	0.0144605	1.40981	0.0893729	0.599037	0.24902
ANXA5	0.974627	0.334518	1.51758	0.0274517	1.34299	0.014298
AP1G2	-4.27669	0.0900872	-3.42924	0.0878839	-3.5144	0.0831073
AP2S1	0.985591	0.217496	1.04414	0.14935	1.13271	0.13783
AP5M1	-1.74916	0.449965	-0.772291	0.613714	-0.978526	0.561639
APBB1	0.707294	0.268339	0.888112	0.0376039	0.632524	0.128757
APC	-1.89352	0.398831	-2.39037	0.364469	-1.16316	0.476372
APC2	-1.10303	0.293442	-0.28174	0.626125	-0.210266	0.700177
APCDD1L	3.76084	0.400972	1.28417	0.0849459	2.11185	0.033457
APEX1	-2.05563	0.422099	-0.656522	0.650177	-0.360847	0.779428
APEX2	-0.894825	0.571279	-1.56707	0.435725	-1.4101	0.445582
APH1A	-0.22253	0.17161	-0.198357	0.542795	-0.557626	0.0294345
APLP1	-2.52592	0.471228	-1.07146	0.616439	-1.23636	0.587439
APLP2	0.295274	0.299015	1.28459	0.0208123	1.20051	0.116157
APOBEC3B	-0.220212	0.910796	-3.64228	0.52599	-4.45428	0.514659
APOBEC3C	-0.843765	0.586789	0.58359	0.575596	1.15067	0.339602
APOOL	-2.11552	0.0155015	-2.46551	0.00337676	-0.565261	0.600179
APP	0.832183	0.049906	2.02491	0.0299954	1.89931	0.108942
APPBP2	-1.57882	0.179976	-1.01486	0.192245	-1.32874	0.196868
AQP1	-0.654296	0.777501	3.72295	0.0201862	1.95989	0.374714
AQP3	-8.70181	0.140397	-8.41764	0.140451	-6.75518	0.141308
AQR	-0.093315	0.859466	-0.724221	0.390089	-0.592015	0.436625
ARAP1	-0.702157	0.41395	0.282807	0.603788	0.336086	0.529212
ARFGAP2	-1.34833	0.275152	-0.927851	0.326952	-0.502219	0.48432
ARHGAP10	3.3318	0.0225949	2.84126	0.0435702	2.33477	0.0740638
ARHGAP17	1.34749	0.014758	0.677078	0.0787021	0.70952	0.0710418
ARHGAP18	0.371439	0.824225	0.158688	0.927184	0.448005	0.77776
ARHGAP23	3.53691	0.0787544	2.40729	0.0186748	2.46436	0.0311969
ARHGAP33	-2.70663	0.0312215	-3.04633	0.00186371	-2.58882	0.00216719
ARHGAP35	-0.530779	0.277681	0.0635083	0.891422	0.697986	0.034792
ARHGAP44	-0.368492	0.826966	-1.5543	0.56343	-1.58903	0.55954
ARHGAP9	-6.57316	0.319366	#NAME?	0.31663	-6.14352	0.320378
ARHGDIA	1.71842	0.0439112	0.682712	0.0815057	1.16125	0.00473656
ARHGDIB	-3.38466	0.0378051	-5.73477	0.0354573	-4.56936	0.0248627
ARHGEF10	2.01317	0.198539	2.05418	0.182768	2.24391	0.0938111
ARHGEF2	-0.653231	0.176354	-0.142632	0.350142	-0.0609999	0.639739
ARHGEF4	-1.62307	0.0263843	-0.438453	0.379871	-1.60938	0.0223012
ARHGEF40	0.62517	0.379833	0.45188	0.508395	0.55767	0.413117
ARID1B	0.702035	0.0199714	0.597729	0.01183	0.772219	0.0250246
ARID5A	-1.10747	0.275636	-1.46451	0.218024	-0.774858	0.336096
ARIH1	-0.917772	0.0436908	-0.875908	0.0382684	-1.19624	0.00223623
ARL1	-0.32208	0.713431	-0.127748	0.873967	-0.706954	0.515123
ARL2BP	1.00109	0.250365	0.536389	0.463866	0.186461	0.798583
ARL3	-0.66458	0.18249	-0.988641	0.0378971	-1.09888	0.00547903
ARL4D	-1.89455	0.0171404	0.0203378	0.922532	-0.857192	0.0373092
ARL5A	-1.82793	0.182551	-1.39733	0.0989446	-3.05464	0.0307618
ARL6IP5	-0.480072	0.476982	-0.332596	0.574894	-0.742647	0.365872
ARMCX3	-1.42963	0.165388	-0.015242	0.96828	0.0993154	0.844418
ARMCX6	0.163493	0.596556	-0.590932	0.2009	-0.259435	0.713381
ARPC5	0.881023	0.305105	1.78249	0.0479453	1.81269	0.0831812
ARPP19	0.324521	0.842959	-2.6484	0.553491	-1.00223	0.703897
ARRB1	-2.05371	0.0631969	-1.20962	0.0251122	-2.32719	0.0141339
ARRB2	-2.16057	0.0392053	-3.66864	0.0326063	-3.14767	0.029526
ARRDC1-AS1	-0.553634	0.0820917	0.55789	0.438994	0.408087	0.579013
ARRDC4	-0.71584	0.240805	0.808239	0.221982	-0.491167	0.358408
ARSI	6.47022	0.115062	6.92889	0.0142235	6.52423	0.00333514
ASAH1	-1.07249	0.0062836	-0.137192	0.76471	-0.443818	0.26609
ASAP1	2.12033	0.00194661	1.32145	0.00209204	1.15686	0.0238574
ASB1	1.45982	0.329178	1.59374	0.260031	1.46118	0.310803
ASB16-AS1	-1.70779	0.485283	-1.21883	0.544002	-1.20717	0.545756
ASB6	4.17049	0.0135696	2.4735	0.419493	1.43189	0.320589
ASCC1	-2.06853	0.403718	-0.288366	0.802694	-0.201809	0.856178
ASF1A	-0.897611	0.492063	-0.0882399	0.924389	-0.114673	0.893544
ASF1B	-2.60122	0.00143966	-4.87537	0.000262668	-4.54774	5.41961e-05
ASH2L	-1.33606	0.347799	-1.22738	0.349373	-1.26053	0.357333
ASIC1	0.824788	0.611709	-0.0012558	0.997537	1.63327	0.448905
ASNS	-0.999504	0.101979	-0.735057	0.104311	-0.177445	0.454603
ASNSD1	-1.45132	0.0562576	-0.857996	0.0623763	-1.23265	0.037196
ASRGL1	-6.06926	0.0699669	-6.71714	0.071955	-5.97159	0.0737388
ASS1	-2.59382	0.0642306	-0.298807	0.266813	-0.533371	0.272
ATAD1	-0.747113	0.184138	-0.424764	0.268782	-1.01779	0.111232
ATF1	0.243083	0.272505	-0.00840806	0.959214	-0.475037	0.223405
ATF3	-3.99286	0.0446358	-2.84088	0.0162262	-3.49685	0.033143
ATF4	-1.8116	0.173263	-0.0468997	0.90163	-1.3475	0.203911
ATF7	-0.208865	0.766955	-0.328037	0.392289	-0.0427869	0.820211
ATF7IP	0.650213	0.256134	0.946257	0.0947004	0.975159	0.0908572
ATG101	-0.56943	0.76327	0.102135	0.938408	-0.23803	0.878782
ATG16L1	-1.05063	0.460645	-2.78512	0.0971642	-1.14737	0.230271
ATG4A	0.797287	0.267253	-0.447789	0.481204	-0.501511	0.448514
ATG5	-2.94186	0.543039	-1.76727	0.607644	-1.03323	0.69932
ATG7	-0.830329	0.00334122	-0.776963	0.18187	-0.0557507	0.746103
ATG9A	-0.190212	0.815339	0.543511	0.460489	0.644693	0.401756
ATHL1	-3.44996	0.132216	-2.87718	0.136721	-1.88633	0.0961801
ATIC	-0.0169744	0.98895	-1.08005	0.576652	-1.07449	0.578139
ATMIN	0.367075	0.586641	0.606958	0.261885	0.942026	0.303071
ATN1	0.0688334	0.938096	0.159765	0.699712	-0.350261	0.375586
ATP1A2	-8.81566	0.168168	-9.13511	0.168104	#NAME?	0.167833
ATP1B2	-4.97596	0.251271	-5.85181	0.24949	-6.19914	0.248652
ATP2A1-AS1	-1.55638	0.281956	-4.1813	0.208711	-1.8061	0.265817
ATP2A3	-4.627	0.092325	-4.33367	0.0949366	-2.45091	0.0801073
ATP2C1	1.44228	0.546706	0.901545	0.232344	0.410756	0.692121
ATP5E	-2.69299	0.0151622	-1.17504	0.0133894	-1.81455	0.0169197
ATP5F1	-1.35841	0.323749	-0.707621	0.460076	-0.85227	0.424833
ATP5H	-0.541633	0.615581	-0.740607	0.532954	-0.737384	0.539526
ATP5J	-1.55207	0.0381696	-1.27527	0.0129443	-0.846752	0.117542
ATP5J2	-1.24221	0.143786	-0.742616	0.191465	-0.557512	0.277868
ATP5O	-1.42139	0.00374518	-1.50179	0.00980853	-1.95847	0.0001023
ATP6AP2	0.381568	0.378123	1.48003	0.0552264	0.839095	0.0928751
ATP6V0B	-1.79027	0.112998	-0.451499	0.378677	-0.916405	0.191746
ATP6V0E1	1.55558	0.0935217	1.19675	0.069084	0.403064	0.245681
ATP6V1B2	-0.745248	0.175838	-0.515287	0.20179	-0.736414	0.0270055
ATP6V1C2	-1.42093	0.637618	-6.97617	0.495592	-9.17134	0.493612
ATP6V1D	-0.975943	0.160499	-0.14662	0.71183	-0.616525	0.200425
ATP6V1G1	-2.01607	0.297906	-0.885649	0.435545	-1.85311	0.29987
ATPAF1	-0.76023	0.695932	-1.13797	0.615575	-0.920097	0.657917
ATPAF2	-0.431375	0.689797	-0.610167	0.606415	-0.285731	0.775385
ATPIF1	-0.036267	0.914872	-1.4432	0.158208	-1.1535	0.149654
ATXN1L	-0.374527	0.790918	-0.53893	0.272059	-0.957843	0.399411
ATXN7L2	-0.873779	0.51682	-2.42348	0.337594	-1.80868	0.375551
AURKA	-3.81833	0.130472	-3.95728	0.127013	-3.48512	0.107313
AURKB	-2.16005	0.28947	-3.42908	0.253961	-2.54997	0.257157
AUTS2	1.31333	0.0294047	-0.442584	0.358737	0.193268	0.575543
AVEN	Inf	0.0068818	Inf	0.0136426	Inf	0.039092
AZI2	0.73366	0.554349	0.188249	0.778178	1.58481	0.0855736
B2M	-2.21583	0.127355	-0.717369	0.211161	-1.4798	0.169659
B3GNTL1	-3.87102	0.522101	-6.25158	0.504188	-2.66367	0.554131
B4GALT2	1.70322	0.0901887	1.20664	0.182762	1.23162	0.173842
B4GAT1	-0.561968	0.251067	0.0279911	0.921146	-0.0138684	0.947604
B9D1	-0.879485	0.20641	-1.05171	0.213696	-0.990192	0.172578
BAALC	0.54763	0.356559	0.768555	0.214373	0.925884	0.550835
BACH1	-4.92798	0.13081	-2.18431	0.151567	-2.70899	0.135897
BAD	0.697497	0.0212785	0.639014	0.0136834	-0.0345301	0.961274
BAG1	-1.86834	0.207979	-1.93875	0.21063	-2.16712	0.194087
BAG3	1.80525	0.180753	0.860207	0.025011	0.934243	0.149979
BAIAP2	2.02	0.124007	0.174667	0.904274	0.827711	0.52498
BAIAP2L2	-3.64668	0.235062	-6.14904	0.220384	-4.72958	0.225783
BAMBI	0.0572697	0.826803	0.651491	0.124058	1.51035	0.0196569
BANP	3.45837	0.234099	2.43857	0.448456	1.85669	0.454545
BASP1	1.8279	0.46149	0.282459	0.862474	0.101972	0.940578
BBIP1	-0.343255	0.715776	-0.817129	0.496735	-0.828337	0.498662
BBS2	-1.39293	0.0576705	-0.825415	0.0744537	-1.08033	0.00367712
BCAN	-6.9305	0.13518	-6.199	0.135834	-5.86783	0.136265
BCAP29	-2.69684	0.303457	-2.54727	0.305674	-0.456778	0.651859
BCAR1	2.97111	0.0358111	1.86356	0.128609	2.34564	0.0182643
BCAR3	1.94977	0.0443014	0.86027	0.0628024	1.16876	0.0423747
BCAS3	-1.25273	0.509573	-2.00632	0.430267	-1.89426	0.438723
BCAT1	1.1625	0.376429	1.30434	0.145189	1.77389	0.0429098
BCCIP	-1.23265	0.517337	-4.45999	0.349544	-3.09061	0.368519
BCL11A	-1.15651	0.683124	-3.04056	0.540036	-0.355614	0.866232
BCL2L12	-1.38855	0.641702	-1.68562	0.608814	-0.432941	0.836385
BCL7A	-2.36226	0.0703559	-2.46372	0.0864246	-3.13107	0.120195
BCOR	-0.402868	0.704168	-0.978291	0.415755	-0.299187	0.718963
BCS1L	1.83895	0.192692	1.16823	0.417745	0.844929	0.571725
BDKRB1	5.31639	0.0323665	5.42875	0.00585162	4.89944	0.00125808
BDKRB2	5.31639	0.0323665	5.42875	0.00585162	4.89944	0.00125808
BECN1	0.511788	0.743731	1.0657	0.463106	0.992628	0.495708
BET1L	1.41071	0.00475199	1.90688	0.334306	2.32122	0.367798
BEX1	-6.90943	0.0576105	#NAME?	0.0589278	#NAME?	0.0589278
BFAR	-0.00814612	0.947314	-0.405555	0.0822092	-0.206673	0.286661
BGN	2.00193	0.00095019	2.12442	0.00987974	3.67393	0.0517544
BICD1	1.43364	0.196078	0.446847	0.471214	0.753469	0.437097
BID	-0.735627	0.0558856	0.124486	0.820208	-1.58378	0.179627
BIRC2	-0.367259	0.657377	-0.3133	0.715325	-0.109328	0.879733
BIRC5	-0.637643	0.417777	-3.09243	0.189388	-2.26374	0.161737
BLMH	-1.11997	0.300594	-0.173862	0.764121	-0.393609	0.557157
BLOC1S2	-6.19089	0.504368	-0.0579833	0.977081	0.276044	0.882358
BLOC1S3	0.889317	0.0616178	0.180338	0.574489	0.575883	0.137025
BLOC1S5-TXNDC5	1.76755	0.0738429	2.18009	0.005046	2.13441	0.00215975
BLVRA	-0.00305853	0.998716	0.420078	0.79646	-0.389477	0.852111
BMF	-3.44701	0.405903	-1.56993	0.503173	-1.72098	0.488964
BMP1	1.71769	0.0234454	2.63806	0.0184708	2.65694	0.0160874
BMP2	2.5992	0.0417368	0.7296	0.325155	-0.593598	0.562875
BMP2K	0.495712	0.446609	0.48597	0.464493	0.309919	0.623665
BMP4	0.0517563	0.970089	6.11894	0.33935	0.222385	0.749765
BNIP1	0.603716	0.700852	0.485904	0.757646	0.30677	0.852132
BNIP2	-0.146224	0.939324	1.25156	0.375478	1.56347	0.279384
BNIP3	-0.995556	0.0576443	-1.59184	0.00717989	-2.17424	0.00730869
BNIP3L	-0.189797	0.647856	0.0950848	0.795772	-0.00629514	0.98661
BOC	-1.76682	0.606939	2.83573	0.0907553	2.59491	0.0956512
BOD1L1	-1.40679	0.10898	-1.04076	0.0654296	-1.06716	0.125452
BOK	0.702958	0.763857	1.0562	0.344306	1.30074	0.0790121
BOLA2B	-1.6728	0.253372	-0.51618	0.495739	-0.94569	0.317558
BOLA3	-0.528418	0.811659	0.198914	0.906656	-0.231604	0.906459
BORA	-2.45612	0.159055	-2.85664	0.161278	-3.17375	0.154205
BPHL	-2.1015	0.284086	-3.59681	0.262766	-8.79782	0.25309
BRD7	0.530218	0.768841	0.521652	0.739069	0.357097	0.826915
BRD9	-2.42607	0.37575	-2.77162	0.362064	-2.58459	0.36979
BRIX1	-1.04069	0.23725	-0.848475	0.217738	-1.5367	0.181479
BRMS1	-0.747279	0.76353	2.6632	0.207693	1.90499	0.275923
BRPF1	-0.652254	0.18626	-1.34139	0.12127	-0.568803	0.194973
BRPF3	1.08836	0.0707955	0.45058	0.335292	0.740164	0.18799
BRSK1	2.40165	0.0886055	1.72696	0.227399	2.21801	0.09292
BRWD3	-3.00875	0.00376492	-1.96821	0.000664014	-2.05058	0.00147254
BSN	-5.29205	0.146475	-5.23881	0.147719	-6.53864	0.14667
BST1	Inf	0.0867163	Inf	0.00140806	Inf	0.0803824
BST2	-7.19636	0.231927	-3.2902	0.252709	-5.06306	0.236967
BTBD1	-0.636236	0.772411	-0.155428	0.931643	-2.0389	0.5697
BTBD6	-0.915555	0.284207	-0.983795	0.194508	-0.326421	0.706148
BTG1	-0.907596	0.0216172	-0.793806	0.00753228	-0.906587	0.0116985
BTG2	-1.17291	0.130252	-0.605363	0.161967	-0.427985	0.399016
BTG3	-0.762343	0.661427	0.19221	0.880342	-0.308434	0.830463
BTN3A2	-2.79303	0.124329	-2.15341	0.0956464	-2.40003	0.10032
BTN3A3	-1.76395	0.247622	-0.824026	0.515838	-1.02467	0.376557
BUB1	-2.16494	0.0391053	-7.80007	0.0633844	-4.23145	0.0373899
BUB1B	-1.84288	0.139455	-4.61666	0.106342	-3.99423	0.094286
BUD13	-1.00005	0.0786623	-1.38057	0.0483701	-1.18734	0.0840803
BYSL	0.24295	0.824194	-0.9433	0.591085	-0.498768	0.729761
BZW1	-1.63819	0.253732	-1.23151	0.303993	-1.70672	0.252622
BZW2	-1.17521	0.0132955	-2.36455	7.43707e-05	-1.99709	0.000739239
C10orf10	-2.35632	0.0223584	-1.42984	0.00760498	-2.52824	0.0344847
C10orf2	-0.9651	0.339364	-1.17542	0.242478	-1.11941	0.240003
C10orf76	1.40567	0.136732	0.692207	0.423233	0.553444	0.504328
C10orf88	0.468503	0.197798	-0.00392482	0.992155	0.00980261	0.970665
C11orf1	0.0839919	0.729057	-0.487988	0.298233	-0.357971	0.330387
C11orf31	-1.48533	0.511753	-0.140725	0.913769	-0.288293	0.835462
C11orf58	-1.89987	0.0741959	-1.14706	0.0125874	-1.60701	0.000100204
C11orf73	-3.37556	0.451049	-0.683614	0.715042	-2.1416	0.501436
C11orf84	-0.462718	0.371499	-1.10407	0.201751	-0.833025	0.232369
C12orf10	-0.0210922	0.979388	-0.17508	0.840859	0.0997785	0.898834
C12orf43	0.0985935	0.91029	-0.228625	0.589491	-0.169831	0.559635
C12orf45	-1.24181	0.605672	-1.71845	0.547042	-2.41112	0.497075
C12orf57	-1.2133	0.214971	-0.223883	0.657073	-0.429741	0.47376
C12orf65	-0.466311	0.649111	0.134294	0.866376	-0.405921	0.681974
C14orf142	-5.12472	0.277838	-2.72732	0.305736	-5.02837	0.278186
C14orf159	-3.46054	0.0135581	-2.80573	0.00742024	-1.62808	0.0311614
C14orf2	-0.429803	0.329713	0.324383	0.452641	0.0861051	0.821443
C14orf37	Inf	0.0769848	Inf	0.00488566	Inf	0.0163907
C15orf39	-1.44005	0.144102	-1.0437	0.123995	-0.563828	0.28648
C15orf41	Inf	0.5	Inf	0.0427519	Inf	0.0458215
C15orf52	1.30133	0.164749	1.85932	0.0514749	1.89418	0.0179182
C16orf45	-1.21511	0.621739	0.587206	0.691919	0.961666	0.473682
C16orf52	-1.23714	0.341305	-1.07283	0.369587	-1.66375	0.301533
C16orf62	2.00025	0.0717011	1.56839	0.103996	2.06249	0.0532846
C16orf74	-0.316463	0.363563	-0.980627	0.0710378	-0.585819	0.0405878
C16orf87	-0.784363	0.747235	0.673676	0.658218	-0.717646	0.763929
C16orf91	-2.44091	0.241489	-0.801836	0.400665	-1.69488	0.266017
C17orf62	-5.84712	0.505547	3.06107	0.370894	1.92131	0.182464
C17orf80	-1.50323	0.633458	-2.09765	0.581512	-0.985922	0.707414
C17orf89	-0.453807	0.181586	0.401833	0.569331	0.0175477	0.97478
C17orf97	-0.457724	0.41916	-1.09329	0.240715	-1.03676	0.243768
C18orf21	0.226284	0.892973	0.195411	0.909833	0.237944	0.888852
C18orf32	-0.834002	0.15472	0.800041	0.0865195	0.555699	0.11948
C19orf24	1.0947	0.182325	-0.0181262	0.98009	0.618553	0.389852
C19orf47	-2.01674	0.119012	0.252939	0.473634	-0.29613	0.751249
C19orf48	-2.7914	0.0119766	-1.23236	0.0730826	-0.496495	0.362992
C19orf54	-0.92653	0.417415	-1.32811	0.348779	-0.683386	0.494919
C1GALT1	-1.84859	0.104579	-2.23581	0.092982	-1.81255	0.0778928
C1orf106	-6.38099	0.0606484	-4.34454	0.0515524	-5.96713	0.062725
C1orf115	-6.01394	0.0550856	#NAME?	0.0599892	-5.56653	0.0608416
C1orf123	-0.100829	0.897814	2.9406	0.173731	-0.756589	0.501018
C1orf145	-2.13659	0.579172	-1.29662	0.65884	-2.01614	0.588167
C1orf159	-1.52969	0.237886	-1.5628	0.233872	-1.6737	0.224174
C1orf174	1.13108	0.219395	0.629464	0.470509	0.274739	0.755786
C1orf216	1.0202	0.176589	0.635097	0.314535	0.884366	0.160882
C1orf50	Inf	0.0488491	Inf	0.183711	Inf	0.0324007
C1QBP	-2.07835	0.108365	-1.63177	0.145733	-2.41069	0.128967
C1QL1	-4.19763	0.348855	-3.52931	0.359441	-4.0684	0.351223
C1R	-1.13863	0.00747201	3.38698	0.0398864	3.18003	0.0647827
C1RL	-0.875267	0.361009	0.552748	0.525212	0.41204	0.51282
C1S	-0.012974	0.974383	4.43369	0.041816	3.45864	0.0627912
C20orf24	-2.87343	0.290573	-0.978466	0.442373	-1.95774	0.32746
C21orf33	-1.2912	0.28966	0.3919	0.500406	-0.110042	0.861764
C2CD2L	1.32445	0.232347	0.541571	0.608936	0.640117	0.546709
C2orf42	1.73886	0.495839	0.100224	0.882086	1.243	0.250728
C2orf47	-0.790601	0.37137	-0.982615	0.308622	-1.04593	0.292465
C2orf68	-1.43749	0.243312	-2.17149	0.175426	-1.10193	0.299567
C3	-1.9014	0.102134	0.138536	0.567336	-0.96761	0.0713058
C4orf3	-0.395857	0.495294	0.191841	0.681724	-0.467672	0.436276
C4orf46	-1.56201	0.106693	-2.81784	0.0657301	-2.45924	0.0902466
C4orf48	0.0504151	0.9537	0.170258	0.569185	0.511298	0.273992
C5orf30	1.48578	0.0956725	-0.225711	0.762758	-0.0573557	0.935669
C5orf46	Inf	0.0667626	Inf	0.0518732	Inf	0.0938115
C5orf51	-0.559037	0.298484	-1.06383	0.161085	-0.841338	0.209752
C5orf66-AS1	Inf	0.5	Inf	0.12525	Inf	0.158987
C6orf1	0.494877	0.62161	-0.20864	0.851701	0.764435	0.404269
C6orf48	-2.121	0.0981495	-0.103923	0.873198	-0.799699	0.180615
C6orf48	-2.31163	0.119705	-0.337399	0.576195	-0.195758	0.759907
C6orf48	-1.64322	0.453232	-1.18244	0.0884266	-2.16783	0.0103325
C6orf48	-2.43189	0.0443407	0.513733	0.605872	0.110934	0.91811
C6orf48	-1.70701	0.0311252	-0.140895	0.692252	-0.1006	0.812311
C7orf43	0.100919	0.256129	-0.371049	0.0509932	-0.670358	0.0270867
C8orf44-SGK3	-3.73919	0.0513135	-2.58469	0.0069223	-4.01232	0.00124725
C9orf116	2.18818	0.256742	1.13126	0.427305	0.875696	0.558056
C9orf16	-0.0196024	0.956451	-0.234287	0.536346	-0.313188	0.378464
C9orf69	-1.18183	0.252354	-0.973627	0.237348	-0.456399	0.427536
C9orf78	0.0584133	0.638771	-0.806467	0.195845	-0.604715	0.0442605
C9orf89	0.630426	0.691192	0.781094	0.60181	0.800235	0.592101
C9orf91	-0.700725	0.0959708	-0.458161	0.0719871	-0.141433	0.336517
CA11	-3.22814	0.230606	-2.11823	0.27171	-2.18709	0.264656
CA5BP1	0.23044	0.769442	-0.777717	0.522839	-0.617023	0.578367
CAB39	-0.827893	0.24999	-0.897811	0.217776	-1.26012	0.170337
CABIN1	0.24151	0.711404	-0.0163905	0.963681	0.0792644	0.824825
CABYR	Inf	0.110351	Inf	0.0197372	Inf	0.00523023
CACNA1H	-3.03342	0.0943043	-0.627474	0.219052	-1.3201	0.0744846
CACNG7	-4.93548	0.234067	-0.779456	0.57193	1.09594	0.327802
CACYBP	-2.44807	0.0172229	-2.11849	0.00905734	-2.52055	0.0151335
CAD	-1.11933	0.215837	-1.58221	0.16125	-1.05705	0.182512
CADM1	-0.568114	0.0892856	-0.456874	0.151861	-0.0165694	0.947722
CALD1	2.71728	0.0361399	3.29048	0.00644702	2.54748	0.0259935
CALHM2	-0.255903	0.467587	0.538046	0.0851863	1.02319	0.00298086
CALM3	1.2405	0.0249858	-0.0253377	0.895476	0.308287	0.263468
CALU	4.08392	0.399958	3.92142	0.121582	3.73812	0.088845
CAMK2A	6.47022	0.115062	6.92889	0.0142235	6.52423	0.00333514
CAMK2N1	0.0199404	0.28783	0.270597	0.351922	-0.0635796	0.741548
CAMK2N2	-1.4399	0.209739	-2.1744	0.179927	-1.85231	0.174642
CAND1	-1.60689	0.181527	-1.18775	0.204667	-1.37308	0.192563
CANT1	0.767176	0.109806	0.0545708	0.822824	0.676849	0.15868
CAP1	2.43685	0.0988334	1.42055	0.0942917	1.60848	0.0692214
CAPG	-4.17839	0.517794	-1.54894	0.629377	-1.10184	0.687645
CAPN12	-4.11041	0.518666	#NAME?	0.5	-4.50685	0.514129
CAPN5	1.52134	0.0476759	0.799069	0.08581	0.747783	0.162156
CAPZA2	-1.51292	0.319219	-0.216045	0.771161	-0.698182	0.471194
CAPZB	3.07694	0.483528	3.26063	3.17604e-05	1.98965	0.40075
CARD16	-2.81837	0.547127	0.943956	0.520722	-0.832193	0.737286
CARHSP1	-1.23235	0.142754	-0.713078	0.148215	-1.42972	0.0680889
CARM1	1.29672	0.00304339	0.130722	0.443782	0.653858	0.0169286
CARS	0.501455	0.69417	0.831056	0.506387	0.883864	0.48103
CASK	1.42381	0.142636	1.2032	0.132924	1.75364	0.0838089
CAT	-0.295722	0.312911	-1.05566	0.0805675	-0.991911	0.107866
CBL	0.486864	0.162111	-0.475961	0.175676	-0.432807	0.206885
CBX3	-2.43064	0.00300085	-2.29462	0.000945739	-2.22487	0.000122805
CBX6	1.81776	0.252254	1.71985	0.00417576	2.21014	0.00265448
CCBL2	0.376095	0.817059	0.202473	0.90483	0.629591	0.681424
CCDC101	-1.95597	0.199404	-2.19534	0.186772	-1.83122	0.20457
CCDC106	0.65947	0.464325	0.571484	0.525031	0.881642	0.341508
CCDC109B	-1.67883	0.330673	-1.9621	0.304858	-1.71783	0.314998
CCDC115	-2.08213	0.0783749	-0.568185	0.500061	-1.78852	0.037869
CCDC12	-0.38533	0.795328	-0.832306	0.644244	-0.359007	0.807118
CCDC120	-2.41684	0.0152665	-2.28167	0.00168119	-1.63841	0.000172404
CCDC130	-1.09148	0.00417899	-0.271072	0.270425	-0.0122686	0.918163
CCDC137	-0.974048	0.0159225	-1.23265	0.00246449	-1.46387	0.00468828
CCDC152	Inf	0.5	NA	NA	NA	NA
CCDC159	-1.50863	0.210156	-1.30881	0.191635	-0.677645	0.335066
CCDC167	-0.487352	0.285759	-0.808637	0.158087	-0.44774	0.269773
CCDC174	-1.41002	0.381561	-1.20828	0.411069	-0.867448	0.482459
CCDC22	-1.10088	0.232249	-0.801975	0.280874	-0.312149	0.542351
CCDC24	0.494251	0.753062	-0.549534	0.80472	-0.265687	0.894122
CCDC28B	-1.12449	0.684175	0.96996	0.513021	0.875831	0.556011
CCDC50	0.520035	0.510661	0.488505	0.231372	0.578341	0.00515344
CCDC53	2.95577	0.129263	3.0833	0.264517	3.35972	0.0103382
CCDC59	-0.817004	0.580542	-0.990194	0.535952	-1.08862	0.51568
CCDC69	-1.33347	0.143272	-1.98718	0.112209	-1.80716	0.0651396
CCDC71	-2.54155	0.523502	0.00556563	0.997685	0.201319	0.917411
CCDC74A	0.28786	0.572926	-1.81085	0.125364	-0.0235451	0.955066
CCDC84	-3.59949	0.315471	-2.16345	0.367218	#NAME?	0.298818
CCDC85C	-0.832002	0.644579	-1.41883	0.527301	-1.42228	0.523275
CCDC88C	-8.47781	0.00297111	-7.08602	0.00129765	-8.11166	0.0041747
CCDC9	1.30434	0.356721	0.904179	0.542216	1.12033	0.433499
CCDC92	1.71926	0.533883	0.771911	0.617915	1.79453	0.494042
CCL5	0.469176	0.504226	#NAME?	0.241017	#NAME?	0.241017
CCL7	Inf	0.126702	Inf	0.0637312	Inf	0.0912213
CCNA2	-1.34108	0.0349397	-4.14376	0.0508737	-3.25161	0.0140785
CCNB1	-1.52661	0.163553	-3.92742	0.112708	-3.12571	0.086721
CCNB1IP1	-2.58721	0.0196957	-1.16109	0.080917	-1.59456	0.0107485
CCNB2	-2.7176	0.0673757	-5.35547	0.0518762	-3.85664	0.0247746
CCND1	2.61602	0.0350182	1.02486	0.0102397	0.916736	0.0381381
CCND3	1.8264	0.105294	1.43422	0.176385	0.012191	0.987323
CCNDBP1	-0.813052	0.437651	-0.447247	0.594028	-0.767608	0.454522
CCNE2	-2.64378	0.00238371	-5.6046	0.00560174	-5.6073	0.00259552
CCNF	-1.6525	0.025816	-3.57655	3.55544e-06	-3.13782	8.37351e-05
CCNG1	-1.03826	0.361992	0.0589913	0.938226	-0.600619	0.375157
CCNH	0.758687	0.614468	0.263537	0.874752	0.421235	0.7919
CCNJL	0.305186	0.701981	-0.488607	0.405809	0.317614	0.463963
CCNK	1.47751	0.0227046	0.711814	0.0310639	1.15628	0.000747997
CCNL2	-3.76247	0.0949018	-2.16414	0.0928522	-2.25026	0.0626047
CCPG1	-1.55131	0.0979562	-0.949529	0.202516	-1.16206	0.0422111
CCR10	-1.15909	0.678684	-2.62652	0.555808	-0.580316	0.796632
CCT8	-2.54695	0.213908	-1.6517	0.246199	-2.36877	0.21763
CCZ1B	-0.109643	0.954002	-0.229583	0.907292	-0.34618	0.866299
CD151	3.78721	0.00764433	2.82489	0.0792131	3.12752	0.203024
CD200	2.2384	0.0279937	1.01659	0.16972	1.89073	0.0438259
CD3EAP	-0.728711	0.564051	-1.62409	0.395747	-1.80461	0.378255
CD44	1.66507	0.0641668	1.06239	0.038746	0.132266	0.724089
CD46	-1.00559	0.136348	0.0827801	0.784678	-0.672909	0.151338
CD63	0.916415	0.537915	2.21259	0.0996089	1.83139	0.18114
CD7	-3.27855	0.227	-1.42823	0.30574	-2.37261	0.255463
CD74	-6.12695	2.88572e-05	-4.43277	1.5102e-06	-3.71045	0.000980209
CD82	3.10284	0.127248	5.47109	0.0258961	3.84433	0.0770094
CD99L2	1.39841	0.0727771	1.29754	0.00190504	1.4532	0.00119233
CDA	-3.61508	0.487439	-2.61841	0.517561	-4.59998	0.474574
CDC123	-0.577866	0.101507	-0.414283	0.182458	-0.72862	0.128189
CDC16	-1.23674	0.0933694	-1.18542	0.000188784	-0.776861	0.0259607
CDC20	-0.455716	0.47823	-3.79062	0.157068	-2.54309	0.150844
CDC25B	-2.15464	0.0434801	-2.41151	0.05873	-2.71103	0.0497998
CDC34	0.450434	0.190673	0.439829	0.0777786	0.16332	0.303598
CDC42BPA	0.0683248	0.941587	0.699105	0.184862	0.570192	0.169934
CDC42EP1	2.04585	0.333159	1.06839	0.139453	1.13854	0.2202
CDC42EP5	Inf	0.0347475	Inf	0.011999	Inf	0.0438798
CDC45	-2.35734	0.228861	-5.18312	0.190088	-4.48888	0.189775
CDC5L	-0.729907	0.555173	-0.95688	0.48693	-1.17421	0.448173
CDC6	-3.00595	0.132736	-4.9827	0.127284	-5.11371	0.12711
CDCA3	-1.43141	0.25296	-4.80493	0.172143	-3.35322	0.16663
CDCA4	-0.440608	0.637429	-1.90701	0.313206	-2.36587	0.291651
CDCA5	-2.15171	0.28188	-4.03866	0.238986	-4.14834	0.239109
CDCA7	-3.42212	0.00523741	-6.5577	0.0163269	-4.86452	0.00874555
CDCA8	-1.0818	0.497541	-5.26477	0.313913	-2.35815	0.357934
CDCP1	3.9347	0.00148625	2.82087	0.00199409	3.25959	0.108243
CDH1	-9.56393	0.014044	-11.1669	0.0142143	-10.0606	0.0142128
CDH10	Inf	0.0178516	Inf	0.0338025	Inf	0.187409
CDH13	0.495448	0.259301	1.41091	0.0113741	1.69343	0.00795099
CDH24	-0.405079	0.559832	-0.410632	0.491701	-0.335759	0.610114
CDH6	2.45703	0.0230073	0.894384	0.220518	-0.214595	0.75883
CDK11B	-0.712933	0.485124	-0.798115	0.463241	-0.51374	0.573694
CDK12	0.87317	0.135507	-0.613366	0.0396402	0.303863	0.512795
CDK18	-6.68392	0.130503	-5.82044	0.131463	-6.55914	0.130646
CDK2AP1	0.0397549	0.980242	2.22536	0.181397	2.02261	0.0989791
CDK2AP2	-0.0349845	0.813651	-0.944419	0.00449454	-0.280626	0.033344
CDK5	0.075152	0.8027	0.230231	0.601133	0.522105	0.134318
CDK5RAP1	-1.75227	0.608759	-1.24517	0.666075	-1.0511	0.69594
CDK8	-0.0736185	0.787526	-1.04934	0.124326	-0.422948	0.185406
CDKN1A	-0.159632	0.823109	4.41163	0.034606	4.33207	0.0451869
CDKN1B	-4.47655	0.0908511	-2.35656	0.102162	-2.574	0.0990898
CDKN1C	-4.24713	0.212889	-1.78367	0.262091	-1.34055	0.307801
CDKN2A	4.1001	0.0760084	-1.53121	0.000889753	2.71455	0.439885
CDKN2AIPNL	-1.26752	0.355625	-1.62609	0.299733	-1.70472	0.303972
CDKN2B	2.49707	0.297322	1.99338	0.195179	3.32326	0.240035
CDPF1	-0.128802	0.945847	-0.0437257	0.981035	-0.469613	0.828099
CDT1	-2.38617	0.0621781	-4.9198	0.0501475	-3.8266	0.0404957
CEACAM1	-6.72481	0.0363988	-6.64535	0.0357095	-7.38329	0.0361526
CELSR2	-4.26611	0.0792122	-3.64626	0.081825	-3.94408	0.0804626
CEMIP	-1.49067	0.438104	2.6964	0.0553304	-0.385897	0.742952
CENPBD1P1	-0.368354	0.841718	1.93412	0.1066	1.81092	0.280961
CENPF	-2.45034	0.177764	-4.66304	0.153091	-3.37777	0.140502
CENPM	-1.9895	0.0214694	-3.43487	0.0328324	-3.396	0.0521511
CENPU	-5.53604	0.506888	#NAME?	0.5	#NAME?	0.5
CENPV	-0.540481	0.630563	-0.544055	0.629554	-0.83979	0.522675
CEP131	-2.11109	0.0407932	-1.83156	0.0562143	-1.59607	0.0332739
CEP95	-4.97153	0.0150255	-3.37014	0.00492151	-3.6431	0.0212359
CERCAM	0.784263	0.313972	2.02989	0.0190185	2.23124	0.0214164
CERKL	0.893406	0.476397	-0.538264	0.444814	0.811719	0.469535
CERS1	-4.38327	0.214809	-2.75928	0.242828	-4.13255	0.221573
CERS2	-0.917364	0.26419	-1.06659	0.0336125	-0.857036	0.10016
CERS5	-1.44208	0.0856912	0.605148	0.0899421	-0.278083	0.635199
CERS6	-2.07735	0.139703	-2.60999	0.12591	-1.64639	0.156476
CFAP20	0.774879	0.313224	-0.289712	0.73214	-0.567457	0.567086
CFAP36	0.140197	0.935284	0.238399	0.887441	-0.427689	0.840922
CFH	Inf	0.0456858	Inf	0.0386146	Inf	0.00193865
CFL1	1.70406	0.0631365	-0.017181	0.889605	0.20276	0.127583
CFLAR	-2.44969	0.305778	-2.97418	0.285915	-3.12399	0.284695
CHAC1	-0.243985	0.825057	2.37142	0.040196	2.09875	0.0565315
CHAF1A	-2.21296	0.132242	-3.01817	0.125282	-3.22017	0.124602
CHAF1B	-1.72534	0.193587	-4.09586	0.144782	-3.32358	0.144441
CHAMP1	-6.47763	0.500427	-7.23639	0.498951	-5.34693	0.504745
CHCHD1	-2.08978	0.198682	-1.57551	0.188135	-2.15213	0.197249
CHCHD5	2.06823	0.144597	1.841	0.151734	1.85921	0.157208
CHCHD6	-0.602043	0.793493	0.173212	0.919764	-0.565681	0.802374
CHD1L	-3.00388	0.160727	-2.79379	0.16332	-2.74925	0.163285
CHEK2	-3.85879	0.522713	-2.78436	0.549706	-2.09233	0.584041
CHI3L1	-0.0608846	0.859778	7.31788	0.0128731	5.72232	0.159236
CHIC2	2.34304	0.10893	2.13832	0.108241	2.31298	0.0763865
CHMP1A	-0.694729	0.151196	1.49943	0.168068	0.605878	0.582276
CHMP2A	0.234859	0.710341	0.769426	0.16336	0.558889	0.268194
CHMP5	1.64185	0.279787	1.93336	0.150675	1.11212	0.440887
CHMP7	-0.0771671	0.722727	-0.0529037	0.810762	-0.185309	0.297172
CHN1	0.540028	0.30148	0.939272	0.127392	0.359998	0.421313
CHPF	0.859601	0.656009	1.99166	0.0247404	2.21342	0.0837455
CHRAC1	-0.947687	0.700774	-0.621138	0.775454	-1.04613	0.682699
CHRM2	Inf	0.366403	Inf	0.0237072	Inf	0.0995477
CHST1	2.80186	0.0879397	2.04379	0.12133	3.38481	0.0708849
CHST11	0.4355	0.364475	-1.92413	0.168857	-0.795376	0.318518
CHST12	2.32446	0.148955	1.71425	0.234788	1.71743	0.208952
CHST15	-3.09433	0.109992	-2.72442	0.111899	-3.34966	0.110009
CHSY1	-0.454314	0.682227	0.304003	0.747959	0.405735	0.676854
CHTF18	-3.37591	0.114124	-4.20307	0.127208	-3.32691	0.122912
CHURC1-FNTB	1.25323	0.0770279	0.436002	0.444146	0.889445	0.143278
CIAO1	-1.0504	0.00759599	-1.13272	0.0157424	-1.63141	0.00111362
CIAPIN1	-0.907785	0.499021	-1.03358	0.416131	-1.53278	0.318905
CIB2	-0.522008	0.488847	-0.28235	0.182123	0.16341	0.38528
CIR1	-1.89958	0.152332	-0.965461	0.238494	-1.07131	0.258993
CIRBP-AS1	2.07019	0.160302	0.800251	0.593743	1.28633	0.358823
CIRH1A	-0.127838	0.389293	-0.799902	0.0154485	-0.851287	0.0522736
CISD1	-2.9917	0.0100715	-1.33254	0.0931193	-1.98639	0.0162667
CIT	-1.90799	0.35933	-4.107	0.30197	-2.11506	0.344266
CITED2	1.82116	0.0768738	1.6745	0.0461667	1.22049	0.138158
CKAP2	-1.24998	0.068422	-2.79825	0.00701605	-2.82095	0.00479388
CKAP2L	-0.330148	0.320141	-2.82957	0.00101692	-1.70287	0.0639731
CKAP4	2.30644	0.00465395	2.28928	0.00387464	2.31163	0.00132672
CKAP5	-1.31657	0.00620223	-1.61191	0.00122412	-1.6108	0.0251507
CKLF	0.168471	0.921544	0.0104036	0.995398	-0.0567871	0.975868
CKLF-CMTM1	0.168471	0.921544	0.0104036	0.995398	-0.0567871	0.975868
CKS2	-2.02687	0.121749	-3.10598	0.103889	-3.46074	0.10131
CLASRP	-1.58967	0.219149	-1.26295	0.205507	-1.10696	0.23323
CLCF1	0.127161	0.797654	0.291372	0.655683	0.809828	0.157258
CLCN7	-2.07223	0.257091	-0.402378	0.591899	-0.804187	0.400356
CLDN1	0.143722	0.822027	1.33756	0.116037	0.924455	0.231814
CLDN11	10.4199	0.0211259	8.79824	0.0908811	9.81759	0.0276867
CLDN15	-3.06277	0.171677	-2.60283	0.172455	-2.26927	0.190813
CLDND1	-0.984052	0.0324962	-0.768927	0.051858	-1.00924	0.00823347
CLIC3	3.80358	0.0483747	3.82034	0.0101136	2.51405	0.0881479
CLIP1	-1.10549	0.384335	-0.434364	0.619603	-0.477722	0.595859
CLK2	-2.93109	0.0566425	-2.54696	0.056671	-2.10043	0.00980368
CLK3	-0.092222	0.895145	-0.583714	0.535516	-0.602509	0.526003
CLN5	-0.194822	0.472574	-0.0716647	0.80727	-0.304865	0.137348
CLN6	-1.39269	0.529994	-1.89654	0.476532	-1.72698	0.492016
CLPB	-1.73591	0.210814	-1.38287	0.158544	-1.76263	0.0657681
CLSTN2	1.72142	0.0612428	2.23827	0.0430124	-0.296352	0.527919
CLTA	0.348631	0.783218	0.283422	0.303509	0.461604	0.0981773
CLTB	0.797335	0.237596	0.570935	0.359783	0.306003	0.533636
CLU	-2.17528	0.0374044	-0.154618	0.275691	-0.457522	0.106601
CMBL	0.479458	0.0899282	0.629299	0.176077	0.790982	0.134107
CMC1	-2.60507	0.0549118	-1.59795	0.053915	-2.00829	0.0152225
CMC4	-1.75891	0.334084	-1.13146	0.4114	-1.84821	0.334579
CMSS1	-2.78162	0.0492591	-3.91552	0.083308	-3.24284	0.0904466
CMTM1	0.168471	0.921544	0.0104036	0.995398	-0.0567871	0.975868
CMTM3	0.22645	0.818302	-0.146845	0.778949	-0.40709	0.318682
CMTM6	-1.36169	0.309001	0.0502878	0.934993	-1.25017	0.321074
CMTM8	-4.5376	0.29686	-5.14559	0.294638	#NAME?	0.287695
CNBP	-0.795954	0.374432	0.0558565	0.915242	0.298158	0.563905
CNOT11	-0.414635	0.217869	-1.01617	0.000775576	-0.86589	0.000533982
CNOT8	-1.44983	0.317901	-2.32968	0.166733	-1.48811	0.227082
CNP	-0.210111	0.335312	-0.201094	0.398605	-0.299768	0.0756132
CNPY2	-1.05657	0.172724	-0.645285	0.240989	-0.926997	0.161803
CNRIP1	1.72347	0.0188081	0.816679	0.420378	1.48393	0.13812
COA5	-4.45634	0.19664	-2.52826	0.228947	-2.76998	0.220646
COASY	-1.65951	0.158979	-0.82728	0.187589	-1.0857	0.194069
COG5	-1.69694	0.372991	-1.38691	0.427519	-0.748867	0.561013
COIL	-1.94296	0.0247626	-1.6287	0.0161232	-1.67728	0.0578222
COL11A1	Inf	0.036195	Inf	0.0465291	Inf	0.0123375
COL12A1	3.73344	0.0147265	5.40875	0.0275178	6.10995	0.117405
COL15A1	-5.79033	0.177592	-0.36848	0.569945	-1.78144	0.228429
COL16A1	0.67898	0.296902	3.71766	0.0139274	4.15953	0.0404296
COL18A1	-0.61665	0.0413131	1.66051	0.0169332	1.70413	0.0565281
COL1A1	8.12817	0.013906	9.10434	0.0573879	9.34695	0.0652577
COL1A2	4.49311	0.0103056	6.01238	0.0175053	5.66423	0.0411884
COL27A1	-1.44096	0.272712	-0.0717294	0.908725	-0.222	0.714664
COL3A1	8.71642	0.0301762	11.2999	0.0110847	10.9164	0.0560387
COL4A1	5.48346	0.00209158	5.63521	0.00162862	5.37002	0.0433142
COL4A2	1.89948	0.254859	3.2856	0.00919698	2.83952	0.0642444
COL5A1	4.30654	0.174181	4.8209	0.0357077	5.30219	0.000188711
COL5A2	4.20338	0.00513831	5.98096	0.00967716	5.39587	0.0270337
COL5A3	-0.729919	0.759815	3.2475	0.277453	2.37853	0.0683137
COL6A2	0.693261	0.386958	3.70074	0.0404915	3.9145	0.00609023
COL7A1	-1.67436	0.199742	1.55798	0.227177	0.382068	0.397998
COL8A1	4.8081	0.0128054	6.01473	6.1337e-06	4.63712	0.0248756
COLEC12	-2.77565	0.245469	-3.39265	0.23136	-3.04168	0.233697
COMMD1	-1.15471	0.320851	-0.786277	0.403063	-0.815263	0.393527
COMMD2	-1.91349	0.288649	-2.04332	0.279324	-1.81049	0.296579
COMMD5	-2.1039	0.255356	0.358343	0.585176	0.601087	0.344915
COMMD6	5.65986	0.000652749	5.68412	0.0273496	5.50914	0.0489183
COPA	0.56033	0.0616594	0.905342	0.0192982	0.909271	0.00582764
COPG2	-0.321327	0.613112	-0.860512	0.329576	-0.812118	0.36105
COPS4	-2.45877	0.446502	0.357077	0.758033	-0.729519	0.671151
COPS5	-2.83321	0.546614	0.3507	0.829345	-0.116403	0.951045
COPS7A	0.759071	0.0719337	0.0640611	0.688068	-0.370506	0.584191
COPS7B	-0.242472	0.677676	-2.71925	0.202258	-1.04036	0.271912
COPS8	-1.82565	0.156061	-1.45846	0.165035	-1.93898	0.148085
COPZ1	0.167685	0.6091	-0.467299	0.325998	-0.20091	0.605892
COPZ2	2.19156	0.0458917	2.54085	0.0168285	2.28844	0.0247749
COQ10B	-0.329256	0.795488	-0.241844	0.84083	-0.28866	0.817612
COQ5	-1.7029	0.613593	-1.82017	0.60362	-1.79057	0.606425
CORO1B	1.04457	0.192735	1.65074	0.0780717	1.69929	0.0398233
CORO1C	0.22532	0.501219	0.243235	0.583177	-0.27343	0.308659
CORO7	-3.21522	0.229868	-2.10422	0.26401	-1.7063	0.29128
CORO7-PAM16	-3.21522	0.229868	-2.10422	0.26401	-1.7063	0.29128
COTL1	7.33713	0.0298535	6.36795	0.00312188	6.30055	0.00567089
COX14	-1.97846	0.243962	-0.454357	0.529871	-1.6764	0.256424
COX15	0.370451	0.231453	-0.384409	0.42348	0.172107	0.685661
COX4I1	-1.18253	0.10906	-0.430753	0.17128	-0.914806	0.105825
COX5B	-1.66337	0.0308905	-1.19148	0.0131823	-1.60317	0.0387151
COX6B1	-0.115298	0.887973	-0.216476	0.801427	-0.508909	0.615756
COX6C	-4.79845	0.0558779	-3.24309	0.0540983	-4.17522	0.057594
COX7A1	Inf	0.0442382	Inf	0.0244633	Inf	0.0337329
COX7A2	-0.323337	0.873861	0.658194	0.665972	0.01758	0.992197
COX7A2L	-0.372445	0.616897	-0.223564	0.777439	-0.326741	0.652331
COX7B	-2.86	0.0714153	-1.55518	0.0756777	-2.33627	0.077053
COX7C	-3.23681	0.0836877	-1.77114	0.0592664	-2.92069	0.0733411
CPA4	6.52773	0.053769	5.52652	0.0930992	6.46122	0.134641
CPD	-0.061321	0.728206	-0.223354	0.414871	-0.638623	0.0858103
CPE	-2.6988	0.122538	-2.33987	0.125758	-1.92294	0.13478
CPNE5	-3.67748	0.52535	-0.290776	0.885602	-1.55425	0.628351
CPOX	0.387987	0.608103	-0.262084	0.769262	-0.137796	0.87124
CPQ	-1.27784	0.541638	0.350094	0.755166	0.446755	0.686599
CPSF2	-0.307917	0.450993	-0.456498	0.337177	-0.162647	0.642449
CPSF3	-0.0344427	0.984996	-0.365201	0.860115	-0.482134	0.823846
CPSF4	-1.51661	0.153617	-0.60804	0.0677287	-0.900052	0.0022215
CPSF6	0.477433	0.146694	-1.54931	0.028742	-0.265355	0.340805
CPT1A	-0.823459	0.277796	-0.705798	0.301999	-1.05259	0.207677
CPT2	-2.59444	0.479093	0.150662	0.913219	-0.267545	0.866022
CPZ	-4.0066	0.138658	1.48897	0.0283982	0.447358	0.586692
CRADD	Inf	0.336238	Inf	0.00832608	Inf	0.0637579
CREG1	-3.38309	0.00671292	-1.86688	0.00298431	-1.97608	0.000737084
CREG2	-5.39958	0.294259	#NAME?	0.28822	-6.06284	0.291881
CRELD2	Inf	0.145433	Inf	0.0143125	Inf	0.00907853
CRHR1-IT1	-0.547926	0.82142	-2.2714	0.571142	-4.88928	0.510813
CRISPLD2	2.71908	0.01963	5.96882	0.141091	5.20836	0.124915
CRK	0.427888	0.409499	1.26749	0.293978	0.242223	0.65528
CRLF1	-6.67426	0.0237518	-4.04119	0.00567322	-3.27392	0.00248429
CRMP1	-1.64865	0.296046	-1.14147	0.322085	-0.78931	0.417674
CRNDE	-5.66234	0.292497	-2.65377	0.323371	-2.76831	0.326718
CROCCP2	-4.17093	0.142939	-4.06038	0.132208	-2.80886	0.1516
CRTC2	0.441834	0.218095	0.0188865	0.887648	0.109307	0.422633
CRYAB	0.304132	0.422689	-0.780478	0.251526	-2.03603	0.116769
CRYBB2P1	-2.24917	0.524162	-2.56833	0.506796	-1.92176	0.545058
CRYL1	-0.401707	0.711881	-1.37281	0.426524	-1.3776	0.415913
CRYZ	-0.617121	0.467776	-0.510106	0.403888	-1.16039	0.0583302
CRYZL1	0.745842	0.7683	1.55699	0.283311	0.973828	0.50657
CS	-1.56184	0.423059	-0.692672	0.595785	0.0616042	0.946705
CSDC2	Inf	0.113445	Inf	0.117037	Inf	0.0124788
CSE1L	-1.66572	0.0389304	-2.28737	0.0234242	-2.37992	0.0536474
CSF1	0.772338	0.351747	2.63611	0.109797	0.850969	0.314958
CSK	-0.545259	0.335087	-1.22154	0.00267086	-1.35306	0.00417112
CSNK1A1	-0.444409	0.458523	0.100687	0.813523	0.030954	0.942979
CSNK2A1	-2.01695	0.0309526	-1.30781	0.0374434	-2.18994	0.0327058
CSPP1	-0.302446	0.73822	-0.626831	0.414106	-1.3499	0.224789
CSRNP1	-0.132723	0.852767	0.270754	0.662739	0.655429	0.367184
CSRP2	2.78829	0.0541242	5.22371	0.00318401	3.85882	0.0125306
CST1	Inf	0.02749	Inf	0.0266888	Inf	0.42265
CST4	Inf	0.195145	Inf	0.42265	NA	NA
CSTF1	-2.66703	0.410432	-0.882806	0.601756	-1.15433	0.540317
CTBP1-AS2	-0.169254	0.84406	-0.111974	0.84118	-0.28804	0.671052
CTBS	-1.51875	0.174153	0.126312	0.798327	-0.839019	0.238036
CTDSP2	-0.0954176	0.946088	1.04262	0.311402	0.469706	0.664754
CTDSPL	-0.509684	0.769418	-0.657235	0.722752	-2.62622	0.478249
CTDSPL2	-1.6585	0.316045	-1.89731	0.28858	-1.44212	0.334629
CTHRC1	2.14147	0.0594852	4.62624	0.0372314	4.67036	0.0124035
CTNNBIP1	-0.693977	0.0730098	-0.700756	0.160069	-1.17553	0.123289
CTNND1	1.08935	0.0337695	0.755512	0.0573486	0.652571	0.0819431
CTPS1	1.19207	0.157421	0.410609	0.527195	0.384683	0.549371
CTSA	0.822334	0.112519	1.56387	0.00869626	1.61917	0.0253713
CTSB	-0.821414	0.593623	0.61596	0.523608	0.0680337	0.9479
CTSD	-0.791625	0.0580869	-0.149704	0.499723	-0.154209	0.610673
CTSF	-1.13244	0.597999	0.803115	0.489523	0.446633	0.712917
CTSH	-5.64339	0.100942	-2.89903	0.1044	-4.0037	0.105521
CTSK	0.411204	0.797883	4.16054	0.00565006	1.94329	0.185171
CTSL	0.0406082	0.953128	1.03613	0.172709	0.458159	0.505576
CTSZ	-0.535439	0.512577	0.748136	0.246838	0.659643	0.286735
CTXN1	2.17198	0.00607098	0.983382	0.0612662	1.92703	0.0109772
CUEDC1	0.230803	0.838418	0.453797	0.650647	0.593043	0.342049
CUEDC2	-1.07353	0.0896983	-0.734274	0.172007	-0.853429	0.107547
CUL3	1.32784	0.424767	1.55274	0.0650006	1.55318	0.0431194
CUL4A	-1.46334	0.00712002	-1.43165	0.0770242	-1.03155	0.0023147
CWC15	-0.264946	0.802233	-0.723618	0.586688	-0.410385	0.718273
CXCL1	4.0511	0.0281203	6.37133	0.0868925	6.35272	0.222432
CXCL12	2.58804	0.0737826	0.794714	0.451517	1.45295	0.15756
CXCL16	-3.75902	0.0131202	-2.94336	0.00492368	-4.54935	1.87917e-05
CXCL2	-0.421074	0.100991	2.21997	0.149344	2.02682	0.296872
CXCL3	-0.421074	0.100991	2.21997	0.149344	2.02682	0.296872
CXCL8	0.631517	0.167437	2.92256	0.0775483	1.51435	0.34593
CXorf40A	-0.0243561	0.99156	-0.0322496	0.986042	-1.26963	0.662425
CXorf40B	-1.67047	0.332051	-1.70528	0.326329	-2.28132	0.281696
CXXC5	-0.816179	0.467273	-1.13655	0.395259	-0.447475	0.631859
CYB5A	-0.415863	0.588791	1.02615	0.125301	-0.202565	0.744777
CYB5D2	-0.196764	0.894486	0.409586	0.689691	0.608051	0.529749
CYB5R2	2.94879	0.054652	3.16921	0.0508928	3.96628	0.00286157
CYBRD1	1.23775	0.342469	2.65416	0.117715	2.05966	0.0862869
CYC1	-0.132855	0.717387	-1.39733	0.182159	-1.23316	0.196548
CYGB	-3.53488	0.0259354	-0.0267427	0.925237	-1.92884	0.0485201
CYP1B1	-0.228353	0.759695	4.34982	0.00162442	4.04936	0.0665713
CYP27A1	-3.75139	0.258569	-1.69619	0.320748	-1.93676	0.314192
CYP2S1	-1.58912	0.540974	0.209774	0.876606	-1.72053	0.523635
CYP2U1	0.793218	0.209208	0.635165	0.279495	0.292991	0.656053
CYR61	1.75858	0.0942034	2.21091	0.0787401	1.45289	0.00209927
DACT3	2.26159	0.105147	2.87707	0.026354	2.98872	0.0275429
DAD1	-0.807291	0.232596	-0.645996	0.227433	-0.803174	0.189205
DALRD3	-2.04075	0.250672	-0.783431	0.394839	-0.821155	0.398715
DARS2	-0.594824	0.390145	-1.15782	0.240062	-0.912002	0.297877
DAXX	-1.25233	0.398203	#NAME?	0.0141713	-2.22145	0.065614
DBF4B	-1.98383	0.0791447	-3.0792	0.0434955	-2.54036	0.0262724
DBI	-1.38436	0.366654	-0.90626	0.446862	-0.694349	0.516465
DBN1	2.56166	0.0291861	1.65186	0.0217538	1.88629	0.0188023
DBNDD1	-0.737433	0.746275	-1.86383	0.584831	-2.84024	0.531454
DBP	-4.88903	0.0598441	-2.23238	0.033336	-2.1301	0.0716007
DCAF16	-1.60913	0.48564	-0.915513	0.599765	-1.36782	0.513534
DCAF5	-3.12944	0.461873	-1.70712	0.536517	-1.13338	0.613313
DCAF6	0.543293	0.522849	0.670598	0.427463	0.398506	0.635764
DCBLD1	Inf	0.0764702	Inf	0.149547	Inf	0.207762
DCBLD2	4.05745	0.000378542	1.84323	0.0244828	2.72971	0.00103895
DCHS1	0.539963	0.170738	0.587669	0.230279	1.2919	0.0114804
DCLRE1B	-0.705923	0.0840505	-2.18255	0.0229784	-1.722	0.0267972
DCN	1.31568	0.0128816	5.00131	0.0296919	4.46426	0.0754617
DCP1A	1.21988	0.403959	1.07283	0.0361272	1.0987	0.04026
DCP1B	0.280354	0.707743	-0.55367	0.56902	0.0630604	0.93424
DCPS	-0.582932	0.182279	-1.50019	0.0389647	-1.22297	0.0583984
DCTD	-2.23674	0.560505	0.566342	0.765864	-1.45682	0.625755
DCTN1	0.191136	0.450936	0.697018	0.223811	0.297618	0.640154
DCTN6	-0.895946	0.0342776	-0.668985	0.01194	-1.2573	0.0147529
DDAH1	-0.196101	0.72211	-0.666277	0.403026	1.67733	0.0355158
DDB2	-0.657559	0.0862038	-0.229484	0.152423	0.491571	0.0707694
DDIT3	-1.17758	0.675895	-0.0989371	0.957931	0.77103	0.606464
DDIT4	-5.24836	0.151613	-1.51792	0.222263	-0.0608214	0.891749
DDIT4L	Inf	0.103911	Inf	0.0321955	Inf	0.010315
DDN	-4.69033	0.0304713	-5.77138	0.0484826	-5.37784	0.0529661
DDOST	-0.0896566	0.88755	0.652768	0.308293	0.728808	0.257769
DDR1	-1.05912	0.134914	-1.12192	0.0253669	-0.927644	0.106179
DDR1	-0.85001	0.137223	-0.927985	0.0765112	-1.06187	0.0168874
DDR1	-1.74595	0.0568025	-1.82508	0.0266846	-1.34082	0.0784444
DDR1	-1.27756	0.0247314	-0.91415	0.0681519	-1.31388	0.0902029
DDT	-0.499844	0.170584	-0.903234	0.00500512	-1.30465	0.00225846
DDX18	-1.54138	0.125564	-1.83478	0.0797844	-1.93269	0.0770295
DDX20	0.360033	0.0678606	-0.606738	0.220619	-0.910128	0.074361
DDX21	-1.37828	0.42335	-1.46604	0.403017	-1.35054	0.416007
DDX26B	-0.837735	0.179758	-0.905201	0.012313	-0.713085	0.00610724
DDX39A	-2.61905	0.112079	-2.66727	0.116852	-2.60199	0.118283
DDX46	-1.99193	0.321385	-2.15073	0.311649	-2.15968	0.311671
DDX47	0.60485	0.283322	0.323829	0.458353	-0.0758358	0.839063
DDX49	0.327844	0.743609	-0.113039	0.924996	-0.142001	0.901947
DDX52	-0.0545637	0.870812	-0.555923	0.30882	-0.528038	0.323541
DDX56	-0.699496	0.0780184	-1.25429	0.00982743	-1.04696	0.0145318
DDX6	0.405224	0.222761	0.315769	0.262563	0.658129	0.13816
DEAF1	-0.899837	0.32576	-0.68773	0.365445	-0.587669	0.418528
DECR1	-3.37268	0.127917	-1.4252	0.163788	-2.63958	0.162274
DECR2	-1.17017	0.152316	-2.40378	0.126027	-1.88821	0.130838
DEDD	0.1129	0.948758	-0.0801426	0.952457	-0.134056	0.919625
DEDD2	0.327846	0.171708	-0.487824	0.00450992	-0.0341745	0.655878
DEF6	-4.88317	0.0982969	-6.95298	0.0970801	-5.24708	0.0988508
DEGS1	0.833238	0.0414671	0.854407	0.0857795	0.2679	0.394318
DEK	-2.15038	0.0249762	-2.90886	0.0671578	-2.26226	0.0199139
DENND1A	-0.70307	0.230136	-1.73991	0.148133	-1.1717	0.127108
DENND3	-1.13587	0.346516	-1.38217	0.309852	-1.72434	0.266109
DENND6B	Inf	0.5	Inf	0.208526	Inf	0.116291
DERL1	-0.276756	0.141581	-0.315844	0.165182	0.343614	0.574864
DERL2	-1.50573	0.299853	-0.556013	0.138131	-2.17169	0.0209298
DES	Inf	0.060645	Inf	0.0798236	Inf	0.177743
DESI1	1.82117	0.264894	0.812252	0.290755	0.962834	0.138621
DESI2	-5.1523	0.483354	-1.83147	0.575388	-6.09657	0.478963
DET1	-0.0400072	0.98287	-0.311094	0.878418	0.16941	0.921538
DFFA	-1.28586	0.549198	-0.766681	0.677117	-1.73289	0.496226
DFFB	-1.63598	0.0965418	-2.28167	0.0647513	-1.88341	0.102592
DFNA5	-0.572732	0.404208	-0.348474	0.596467	-0.013586	0.985023
DGCR14	0.753715	0.185506	0.210051	0.661742	0.648635	0.232832
DGCR6	-0.569586	0.420187	-0.519578	0.43917	-0.946256	0.301311
DGKZ	-0.0657881	0.824137	-1.79097	0.0115298	0.116764	0.675842
DHRS2	-12.4513	0.170976	#NAME?	0.170947	#NAME?	0.170947
DHRS3	5.49697	0.00105084	5.86453	0.0205382	5.79082	0.00426959
DHRS4-AS1	-2.88125	0.477361	0.205751	0.882381	0.222291	0.878146
DHRS7	-0.2059	0.85867	1.48986	0.168454	0.894008	0.34985
DHX15	0.153417	0.403319	-0.715907	0.0574818	-0.471282	0.177403
DHX34	0.361255	0.279033	-0.485448	0.286114	-0.281528	0.427904
DHX37	0.633286	0.67933	-0.145535	0.939143	0.492046	0.756624
DHX38	-0.18543	0.808062	-0.169666	0.604132	0.0680478	0.766734
DIAPH1	0.275053	0.771366	-0.528444	0.680911	0.0562675	0.955431
DIMT1	-0.290515	0.886482	-0.40829	0.846473	-0.897937	0.723772
DIP2A	-0.649707	0.158519	-1.06075	0.00864733	-0.797961	0.0141259
DIRAS1	-1.82803	0.0551277	-1.34252	0.00945803	-1.5283	0.0145572
DIRAS2	Inf	0.5	NA	NA	Inf	0.42265
DIRAS3	5.78891	0.0588767	1.43064	0.310869	2.88202	0.220978
DIS3L	-2.21234	0.337072	-1.9627	0.348923	-2.39026	0.327573
DISP2	-1.22192	0.549098	-2.78115	0.421335	-1.97999	0.463872
DKC1	-3.51699	0.528695	#NAME?	0.5	-3.10374	0.539078
DKK3	2.21797	0.201219	3.419	0.0410087	2.02896	0.0079804
DLC1	2.90182	0.213294	1.95783	0.0273261	2.3255	0.000787816
DLGAP1-AS1	-1.78735	0.0189245	-2.26186	0.0465956	-2.22746	0.005004
DLGAP4	2.00941	0.0210231	0.793947	0.0593798	0.850388	0.106623
DLL4	Inf	0.0034235	Inf	0.00274846	Inf	0.00567432
DLX1	-4.28175	0.153491	#NAME?	0.14824	#NAME?	0.14824
DLX2	1.26176	0.271615	-4.36212	0.37927	-2.72776	0.412108
DMAP1	-0.331277	0.639366	-1.04821	0.064168	-0.726824	0.321122
DMTN	-3.71917	0.280054	-4.09192	0.27494	-4.40827	0.272115
DMWD	0.783559	0.6554	0.458905	0.502387	1.35269	0.141482
DNAAF3	-6.19663	0.00217415	-5.55156	0.000230536	-3.99396	0.00955018
DNAAF5	-0.284882	0.486429	-1.7292	0.117312	-0.633914	0.203317
DNAJA1	-1.63056	0.0618152	-1.10733	0.0312505	-1.49891	0.0244869
DNAJA2	-0.40064	0.385231	-0.00238361	0.994318	-0.350103	0.412188
DNAJB11	-0.409497	0.240987	0.0907716	0.772162	-0.444568	0.0484621
DNAJB5	0.693833	0.482945	1.32642	0.00981061	1.4213	0.00180185
DNAJB6	-0.200061	0.621738	-0.427444	0.387932	-0.47729	0.351842
DNAJC1	-0.683171	0.7705	1.27452	0.377064	0.417386	0.796172
DNAJC11	0.30879	0.265137	-0.42328	0.126115	-0.808241	0.2415
DNAJC15	0.363584	0.147259	1.23252	0.0668361	0.619238	0.087267
DNAJC19	-0.602319	0.0793044	-0.833064	0.102697	-1.54633	0.00964964
DNAJC25-GNG10	-0.506057	0.249745	0.24275	0.441728	-0.851417	0.160038
DNAJC4	0.0683269	0.851917	-0.570841	0.25025	-1.05075	0.162981
DNAJC6	Inf	0.5	NA	NA	Inf	0.42265
DNAL4	-0.45933	0.423952	-0.937541	0.225533	-0.483148	0.410213
DNASE2	-0.857823	0.0763932	0.0402767	0.871854	0.425929	0.0105384
DNMT3B	-3.70637	0.419304	-4.54036	0.408192	-4.15099	0.412539
DNTTIP2	-0.268949	0.767358	-0.418482	0.671532	-0.653294	0.559647
DOCK1	0.866543	0.13837	1.06407	0.045358	1.27449	0.0271948
DOCK2	-6.04602	0.000894424	-4.80671	8.44929e-06	-4.06666	7.84401e-05
DOCK5	1.74976	0.0903794	0.907705	0.183434	1.16433	0.176174
DOCK7	2.74076	0.00727187	1.79592	0.0104653	1.65748	0.0429033
DOK3	-2.22081	0.566642	-3.14792	0.528491	-3.03544	0.531713
DOT1L	-0.342328	0.373795	-1.68844	0.00304376	-1.23486	0.00818934
DPH2	-1.14416	0.114814	-1.23402	0.00111008	-1.13318	0.0148853
DPM1	0.186573	0.861615	1.1058	0.3658	0.251899	0.811292
DPM2	-0.887578	0.510481	-1.53031	0.055677	-1.65898	0.0893022
DPP4	3.6728	0.043869	6.04042	0.0350198	4.62139	0.00691496
DPP9	1.48271	0.0730457	0.543988	0.34555	1.06367	0.0956024
DPP9-AS1	1.62213	0.212364	-1.28908	0.596662	-0.0884579	0.95467
DPY19L1	0.424966	0.155206	0.572942	0.186015	0.828881	0.0191432
DPYD	1.07588	0.309566	2.33811	0.0289167	1.52818	0.149188
DR1	0.61809	0.0153305	-0.283311	0.237451	-0.0828519	0.716712
DRAM1	2.1662	0.0342204	4.22709	0.0215266	3.45443	0.0677432
DRAM2	-2.14812	0.0789443	-1.00251	0.112298	-0.71547	0.188871
DSC3	Inf	0.0377731	Inf	0.0693347	Inf	0.0490875
DSCR3	2.10014	0.121934	-0.145763	0.909157	1.30641	0.255969
DSE	1.42975	0.211797	2.32497	0.0260944	2.209	0.0310283
DSEL	0.48868	0.167044	0.66159	0.0860347	-0.261835	0.252074
DSG2	-0.225426	0.131227	0.256385	0.508275	0.0475685	0.735708
DSTN	1.03088	0.00328829	1.65833	0.0560919	1.18586	0.0459051
DTD1	-0.195919	0.755043	-0.403152	0.268175	-0.517585	0.189102
DTL	-3.10794	0.049604	-4.40709	0.00337889	-4.58884	0.000576228
DTNA	0.0459122	0.953499	-1.8779	0.286587	-1.74698	0.297754
DTYMK	-1.71816	0.110737	-2.03024	0.107643	-1.85707	0.0937208
DUS1L	-2.57607	0.414146	-0.935143	0.588823	-1.18209	0.53682
DUSP10	1.63828	0.0927172	1.12189	0.286511	0.0433233	0.957539
DUSP14	2.58425	0.029049	1.3974	0.0215628	1.3517	0.0418336
DUSP16	-2.31086	0.0344343	-1.7163	0.046506	-1.87454	0.0937471
DUSP18	-1.89146	0.265096	0.34518	0.569181	0.560836	0.377181
DUSP22	-1.50553	0.0457773	-2.16453	0.00638991	-1.84031	0.0113975
DUSP4	-2.9601	0.0531533	-4.12136	0.059822	-3.56701	0.0429558
DUSP5	-1.28698	0.0836548	-1.88869	0.0655195	-3.54512	0.0503579
DUSP6	-2.81895	0.0658712	-1.65186	0.0954956	-2.20637	0.0564576
DUSP7	1.3594	0.0305775	0.511876	0.0836714	0.787955	0.106039
DUSP9	-7.11661	0.0509257	#NAME?	0.0510316	-7.91626	0.0506802
DUT	-3.24571	0.131614	-3.54721	0.140235	-2.94865	0.154708
DVL2	-1.5064	0.242801	-0.554538	0.416018	0.195384	0.675742
DYM	-0.508874	0.368362	0.149676	0.730522	-0.0448024	0.906845
DYNC1I2	0.454051	0.483787	0.234294	0.716665	-0.843403	0.423129
DYNC1LI2	-0.45575	0.614251	0.397562	0.568411	0.188833	0.788275
DYNLT1	-1.362	0.0847732	-0.560286	0.275273	-0.996363	0.149147
DZIP1	-0.471528	0.11043	-0.0744332	0.696799	0.0536477	0.627893
DZIP3	-0.690661	0.591725	-1.7148	0.400656	-0.928391	0.522897
E2F1	-1.99342	0.0064286	-4.03531	0.00615103	-4.37273	0.00359255
E2F2	-5.19422	0.106697	-7.71443	0.108116	-5.8934	0.109471
E2F5	-1.80899	0.0934485	-2.05345	0.10866	-2.153	0.137618
E2F7	-0.916351	0.0261163	-2.31832	0.0150592	-1.88105	0.00272789
E2F8	-3.96792	0.033839	-6.29588	4.46265e-06	-4.66787	0.000629315
EBF4	-2.95339	0.0445891	1.18111	0.0491552	0.823292	0.0136427
EBI3	Inf	0.5	Inf	0.267067	Inf	0.42265
ECHDC1	-2.43188	0.488795	-1.5205	0.557938	-1.06621	0.627437
ECI1	-3.18351	0.079386	-0.0189994	0.958075	-0.266315	0.615397
ECT2	-1.06964	0.266154	-2.22317	0.185347	-2.07064	0.151358
EDEM1	-0.298397	0.206962	-0.166476	0.494818	-0.05214	0.830099
EDEM3	-1.32582	0.287742	-0.657772	0.424611	-0.866468	0.360035
EDF1	-0.978594	0.066895	0.161963	0.416683	-0.399473	0.204974
EDNRA	1.71239	0.100983	1.58946	0.152765	1.60156	0.142014
EEF1A1	-0.715709	0.0232645	-0.178015	0.528916	-0.429797	0.226002
EEF1B2	-1.29544	0.0394681	-0.930626	0.0417557	-1.09183	0.0376447
EEF1D	-1.87908	0.176645	-0.812507	0.277176	-1.06125	0.226041
EEF2	-0.0353837	0.81781	0.25323	0.510457	0.211452	0.494876
EEFSEC	-1.2779	0.102485	-1.3477	0.151689	-0.909601	0.126599
EFCAB14	-1.85227	0.0915464	-0.696871	0.129806	-1.278	0.0454864
EFEMP1	2.31643	0.0204551	4.17512	0.0243956	3.03859	0.00177627
EFEMP2	3.31332	0.00114993	4.00397	0.00399867	4.05706	0.0203319
EFHD1	-5.31591	0.0717022	-5.73771	0.0692657	-6.62991	0.0705094
EFNA3	-3.68216	0.106055	-3.13516	0.11421	-2.76623	0.11437
EFNA4	-0.183659	0.505436	-0.251715	0.436459	0.397996	0.226189
EFNB1	-1.80577	0.125874	-0.634131	0.214341	-0.0375088	0.88878
EFNB2	2.65666	0.00942773	0.827826	0.149681	2.02099	0.180056
EFNB3	-1.14359	0.163203	-1.51819	0.0845797	-0.526671	0.274771
EFS	-0.185902	0.593174	1.33611	0.027214	1.66902	0.00505315
EFTUD2	-0.326092	0.531121	-0.967618	0.257135	-1.10124	0.243353
EGFR	2.86104	0.0166389	1.75616	0.106708	2.63696	0.0607164
EGLN1	-3.242	0.051342	-2.72014	0.00807399	-2.48505	0.019899
EGLN3	-8.5442	0.149867	-5.42646	0.150059	-7.72514	0.150082
EGR1	-0.59243	0.683176	2.03511	0.388611	0.897427	0.497329
EGR3	-3.48033	0.0232562	-4.43206	0.0062598	-4.60396	0.0360176
EHBP1	-1.22169	0.180971	-0.819458	0.201307	-1.35951	0.100959
EHBP1L1	-0.362101	0.281938	0.199552	0.104823	0.507588	0.147623
EHD1	2.77274	0.222833	1.48077	0.059619	1.4993	0.105135
EIF1AD	-1.90841	0.422009	-2.78442	0.374621	-1.96186	0.417103
EIF1B	-0.624063	0.0143706	-0.29429	0.359045	-0.118654	0.329518
EIF2AK4	1.87287	0.067411	1.36448	0.056967	1.53295	0.0915945
EIF2B1	-0.763159	0.0491201	-1.08753	0.0052392	-1.10752	0.00462966
EIF2S1	-0.769558	0.0671029	-1.07457	0.0234096	-1.35817	0.013838
EIF2S2	-1.20083	0.021318	-1.08751	0.0193201	-1.02578	0.000264134
EIF3B	0.000537855	0.999575	-0.531073	0.677628	-0.647733	0.631807
EIF3C	1.41053	0.543512	0.173243	0.813916	1.04881	0.265857
EIF3E	-3.2157	0.0065684	-0.991538	0.11584	-1.89699	0.00355725
EIF3H	-1.13118	0.140328	-0.75618	0.149289	-0.824811	0.187125
EIF3L	-1.66309	0.0235375	-1.28183	0.0143597	-1.49512	0.00474298
EIF3M	-1.6592	0.0631036	-0.97172	0.104314	-1.2332	0.10291
EIF4A2	-1.97757	0.0937034	-0.588335	0.18275	-1.46019	0.0998041
EIF4A3	-1.41732	0.368406	-2.08056	0.313485	-1.66867	0.345849
EIF4B	-1.43003	0.240577	-0.577235	0.407483	-0.738684	0.342193
EIF4EBP3	-0.760192	0.571015	-1.69227	0.397777	-0.876913	0.531922
EIF4G3	1.47821	0.0954657	1.15204	0.0936655	1.50565	0.026684
EIF4H	-0.438038	0.297125	-0.504091	0.27719	-0.261538	0.431411
ELAC2	0.114113	0.695519	-0.815315	0.0102142	-0.710793	0.0183157
ELF1	0.0947867	0.954667	-0.190622	0.917761	-0.157757	0.931598
ELK1	0.87536	0.527666	0.499728	0.0959169	0.51499	0.188551
ELK4	0.123885	0.422098	-0.594435	0.163497	-0.0290098	0.925815
ELL	0.367111	0.0920118	0.284028	0.159746	0.433934	0.108523
ELL2	2.33815	0.015733	1.50903	0.0181377	1.08272	0.0237784
ELMOD3	-0.424004	0.841299	-1.88695	0.596603	#NAME?	0.5
ELN	Inf	0.0449555	Inf	0.0676666	Inf	0.383392
ELOVL2	-4.48818	0.0522038	-0.508182	0.284042	-2.65991	0.063524
ELOVL6	-1.6936	0.263173	-1.11429	0.287457	-0.783396	0.400957
ELP5	-1.45202	0.157916	-1.48236	0.0623863	-2.31152	0.107953
EMB	-1.27953	0.0475747	-2.55303	0.0433117	-0.860225	0.031729
EMC3-AS1	-2.15868	0.229546	-3.17508	0.201922	-2.9791	0.201737
EMC7	-1.11672	0.131824	0.348409	0.265692	0.0369364	0.909213
EMC8	0.512736	0.459334	-0.569382	0.506943	-0.651991	0.451536
EMC9	-1.24863	0.601923	-1.57933	0.554162	-1.68499	0.541381
EMG1	-1.73528	0.611143	-0.278941	0.889712	-0.0715014	0.969379
EMILIN1	1.65776	0.0237917	3.23815	0.00498253	3.71782	0.0384264
EMP1	1.39962	0.0148883	-0.00940606	0.985216	0.953049	0.273724
EMP2	-2.23114	0.084261	-3.01753	0.0804911	-2.75185	0.0482277
EN1	Inf	0.0206824	Inf	0.00742472	Inf	0.0165618
ENGASE	-2.39977	0.0444514	-1.64603	0.0165826	-2.14709	0.00320024
ENHO	-3.7057	0.524848	#NAME?	0.5	#NAME?	0.5
ENO1	-0.807796	0.40453	-1.09114	0.0772578	-1.37109	0.0173555
ENOPH1	-1.3163	0.490323	-0.936656	0.561573	-1.33506	0.487165
ENOSF1	-6.77475	0.249415	-4.64056	0.255435	-5.30126	0.25313
ENTHD2	-1.4772	0.106294	-0.71359	0.10825	-1.27899	0.000319914
ENTPD6	-1.9569	0.272192	-2.65761	0.237049	-1.47344	0.285392
ENY2	-2.46999	0.561157	-2.32569	0.56967	-3.14322	0.537498
EPB41	-0.863803	0.736959	-0.710543	0.764345	-0.491806	0.821962
EPB41L1	-1.68112	0.00821113	-0.0125596	0.984902	-0.69863	0.0108087
EPB41L2	-0.259735	0.741444	0.460659	0.498848	-0.300579	0.709444
EPB41L4A-AS1	-2.93266	0.308899	-1.77661	0.368002	-1.86378	0.357049
EPDR1	-2.66399	0.123128	-2.17387	0.135917	-2.67623	0.153594
EPHA4	0.230017	0.682066	1.35691	0.165568	0.418757	0.60249
EPHB6	-5.63774	0.0151678	-4.26283	0.00590101	-3.54374	0.00230224
EPOR	-3.53199	0.474221	-1.17427	0.627339	-0.317279	0.855219
EPRS	-0.892259	0.02533	-0.974718	0.00913315	-0.793055	0.0491461
EPS8L2	-0.59587	0.661277	-0.233186	0.839461	-0.248671	0.82911
ERAP1	-1.1101	0.386883	-0.106541	0.882867	-0.717089	0.478053
ERCC6L	-2.92326	0.337919	-4.01319	0.316123	-3.5521	0.323072
ERF	1.13928	0.0923497	0.159894	0.761936	0.836394	0.156429
ERGIC1	3.40605	0.085547	2.19489	0.00143213	2.31685	0.0103539
ERICH1	-3.88931	0.124138	-1.77773	0.156582	-4.18959	0.141471
ERLIN1	-2.38273	0.344021	1.22521	0.370659	0.557659	0.589154
ERMAP	1.82493	0.238522	1.60163	0.288477	1.19714	0.426835
ERN1	0.408328	0.101257	0.718239	0.0469976	0.937533	0.051964
ERP29	-1.37213	0.326682	-0.64726	0.487141	-0.689388	0.466043
ERRFI1	-1.24066	0.317903	-2.47136	0.242034	-2.61781	0.24698
ERV3-1	-2.56331	0.556989	#NAME?	0.5	#NAME?	0.5
ESD	-1.14065	0.0384695	-0.782794	0.0448077	-1.36456	0.00523473
ESPL1	-2.85915	0.270153	-5.23632	0.242181	-3.95357	0.246934
ESRRA	-4.22973	0.378908	-2.51169	0.419076	-1.97119	0.444148
ESYT1	0.380837	0.343133	-0.223199	0.581399	-0.183041	0.670091
ETF1	0.18254	0.782833	0.10707	0.878288	-0.540454	0.557413
ETFA	-1.84913	0.0485108	-1.72131	0.000307821	-2.12717	0.00267227
ETNK2	-2.8561	0.495187	-1.75012	0.558876	-1.72963	0.561719
ETS1	0.971719	0.17375	0.290641	0.190936	0.435354	0.0588951
ETV1	-0.573005	0.397573	-0.706528	0.334767	-0.488248	0.428331
ETV4	-0.920322	0.119606	-1.77973	0.0863218	-1.29748	0.0716145
ETV6	1.64657	0.0997378	0.683998	0.175617	0.886644	0.0304632
EVI2B	-5.77352	0.00321653	-6.27442	0.0076447	-6.9535	0.0135546
EWSR1	0.239003	0.428913	-1.00513	0.156728	-0.504544	0.256639
EXOC3	-1.23335	0.105713	-0.631897	0.0384079	-1.41206	0.0325881
EXOC7	0.389099	0.159097	0.204733	0.316177	0.245528	0.500689
EXOSC10	-0.311345	0.397091	-0.978472	0.138116	-0.890197	0.177101
EXOSC4	-0.280289	0.728866	-0.0860429	0.906149	-0.658987	0.508092
EXOSC5	-3.04994	0.195061	-2.43604	0.236402	-2.71061	0.230468
EXOSC8	-1.30372	0.660093	-2.73427	0.550124	-1.93934	0.593685
EZH1	-1.63816	0.139887	-1.06356	0.146962	-0.802097	0.180083
EZH2	-3.92383	0.258898	-9.59687	0.243844	-4.32916	0.253738
EZR	-0.660166	0.0198438	-1.37306	0.000923713	-1.31932	0.00397898
F10	-3.04055	0.0512854	0.338262	0.439081	-0.059787	0.838669
F11R	-4.05166	0.165164	-3.68746	0.166378	-2.92171	0.175751
FAAP100	0.255787	0.560598	-0.422793	0.374146	0.219667	0.526129
FAAP20	2.20721	0.0985385	0.462018	0.0740155	1.15169	0.175677
FABP3	-2.36768	0.0941827	-6.07261	0.0913125	-1.86101	0.0492737
FABP5	-0.300635	0.325118	-2.01352	0.055312	-1.62031	0.0795258
FAHD2A	-1.89182	0.474064	-0.392766	0.791916	-0.669453	0.686979
FAHD2B	-1.78668	0.546513	-1.65343	0.561798	-1.72605	0.555407
FAIM2	3.07986	0.383049	4.01941	0.0369175	5.1415	0.0432881
FAM102B	-3.02143	0.121461	-2.98485	0.109736	-2.73408	0.122139
FAM104A	3.04655	0.0680619	2.72708	0.0327545	3.01214	0.0344579
FAM104B	-1.50108	0.0669098	-2.42721	0.0454411	-2.54211	0.0532341
FAM107B	-0.125652	0.825876	-1.21823	0.295342	-0.97998	0.333377
FAM109B	Inf	0.16639	Inf	0.0539009	Inf	0.0640328
FAM117B	-1.35592	0.012718	0.0539414	0.649568	-1.12017	0.0225724
FAM118B	-1.70328	0.513801	-0.811438	0.659835	-0.130502	0.925521
FAM120AOS	-0.553848	0.688392	-0.884273	0.174504	-0.142105	0.786389
FAM122C	-4.44628	0.256505	-5.82889	0.252677	-4.48339	0.25878
FAM129A	0.0135655	0.993149	0.477883	0.543492	1.07063	0.105106
FAM160A2	-0.402448	0.163765	-0.29824	0.144819	-0.213038	0.719633
FAM167A	0.425147	0.427674	-0.275076	0.547751	0.758403	0.0860915
FAM171A1	2.40304	0.455006	1.80114	0.124579	2.55616	0.00818668
FAM171A2	-0.649891	0.607826	0.104314	0.910526	0.345873	0.69136
FAM171B	2.22323	0.032337	1.97924	0.0178023	1.53515	0.0079502
FAM174B	-1.25651	0.0576127	-4.61845	0.0543973	-4.16739	0.0655703
FAM180A	-4.46658	0.13791	-5.88003	0.137563	-4.74221	0.140941
FAM188A	-0.998032	0.144707	-0.0796157	0.805863	-0.0937893	0.776179
FAM193A	1.05659	0.0109008	0.199764	0.280825	0.307687	0.417118
FAM195A	-1.0549	0.180917	-1.28024	0.000380834	-1.66419	0.00170609
FAM195B	-2.73258	0.0595189	0.529542	0.144931	-0.264525	0.572186
FAM196B	2.71248	0.0156437	1.4253	0.0600919	3.55402	0.00496697
FAM198B	1.9093	0.207103	4.07213	0.100513	3.84668	0.119555
FAM207A	-2.22524	0.0950815	-1.02189	0.156573	-1.29527	0.159168
FAM20A	-2.28043	0.344802	0.28341	0.738934	0.57657	0.518689
FAM212A	-5.31997	0.18251	-3.82329	0.188619	-2.81397	0.203839
FAM213A	-4.01375	0.188878	-3.80409	0.195932	-3.6865	0.196022
FAM219B	-1.82715	0.238823	-1.45914	0.261534	-1.8776	0.235622
FAM220A	-5.11104	0.13385	-1.99193	0.0953967	-0.863349	0.303776
FAM222A	-0.874145	0.306928	-1.99092	0.195437	-1.90611	0.165869
FAM222B	0.0558059	0.728592	1.07454	0.349834	1.13815	0.196497
FAM3A	-0.0380017	0.969998	0.0114739	0.990709	-0.340347	0.764008
FAM50A	0.0591117	0.852502	1.03599	0.00542155	0.993925	0.0278163
FAM57A	2.44081	0.0624376	0.924243	0.0409832	1.60928	0.150034
FAM63A	-2.38225	0.0421198	-1.59885	0.000185854	-1.53568	0.000258905
FAM69A	-2.2672	0.0703966	-1.3468	0.0873274	-0.388113	0.698618
FAM78A	-4.7531	0.0595196	-3.17417	0.0485481	-3.17327	0.0633308
FAM83D	-0.56172	0.25677	-3.17943	0.101052	-2.61394	0.0463698
FAM83H	-1.45457	0.079291	-2.17768	0.0997992	-1.58413	0.112459
FAM84B	-2.91025	0.159911	-0.590647	0.396034	0.491379	0.532855
FAM86C1	-0.856245	0.555488	-3.16175	0.2259	-1.3133	0.325892
FAM86C2P	-0.7435	0.387169	-1.7404	0.238312	-1.1645	0.300347
FAM86DP	0.832474	0.376549	0.382093	0.683423	0.53112	0.567009
FAM86FP	-2.50562	0.13315	-1.10304	0.240427	-3.02409	0.153843
FAM8A1	-0.102289	0.804059	-0.038037	0.828972	-0.120998	0.507291
FAM96A	-6.93581	0.502604	-1.56812	0.626617	-6.50342	0.503523
FAM96B	-0.861044	0.200866	0.0393586	0.899415	-0.310014	0.435854
FAM98A	-0.341245	0.159811	0.613786	0.368834	-1.25251	0.00755538
FANCD2	-3.54369	0.189457	-6.73415	0.17564	-5.16517	0.177345
FANCE	-5.92193	0.0815972	-4.08055	0.0851078	-4.70247	0.0817435
FANCI	-3.64336	0.101558	-6.30915	0.09463	-4.80187	0.0972515
FANCL	-2.92311	0.0227146	-2.07008	0.02829	-3.04234	0.00270218
FAP	Inf	0.25463	Inf	0.0172269	Inf	0.00819597
FAR2	-0.38627	0.751917	-1.77377	0.423241	-1.11223	0.514329
FARP2	-0.111305	0.400484	-1.14678	0.0181113	-0.829388	0.0202456
FARSB	1.18531	0.41693	-0.584977	0.795683	0.159652	0.925876
FBL	-1.70693	0.0102067	-1.99937	0.0119569	-1.74166	0.0312426
FBLN2	1.73381	0.145971	2.19428	0.00930971	2.87651	0.163968
FBLN5	3.84401	0.0203407	4.87146	0.0055647	4.35258	0.0150998
FBN1	4.0212	0.00847352	4.34136	0.00219176	4.72785	0.0586356
FBN2	3.36784	0.00202965	4.48853	0.0467099	4.0415	0.0753971
FBRS	1.33597	0.236564	0.0740065	0.852989	0.696479	0.0776956
FBRSL1	-0.750348	0.324645	-1.2047	0.234792	-0.803849	0.29043
FBXL19	-0.873901	0.205907	-0.299532	0.00341291	-0.135157	0.314748
FBXL6	-1.18148	0.402343	-0.287115	0.75393	-0.731416	0.52611
FBXO2	0.354426	0.827188	0.650762	0.669862	0.0372639	0.983367
FBXO21	-1.31529	0.434517	0.122301	0.912183	-1.49164	0.400834
FBXO32	-0.816416	0.56448	0.0270491	0.981715	0.0338626	0.971938
FBXO34	-2.15169	0.158428	-1.36779	0.233745	-1.96773	0.196285
FBXO41	-6.37649	0.0635385	-1.19704	0.0525878	-1.53317	0.0473897
FBXO42	-0.212779	0.891997	-0.732951	0.648468	-0.99506	0.579838
FBXO45	-2.18509	0.0721074	-2.19354	0.0932215	-2.12153	0.100444
FBXO5	-2.19118	0.0691175	-3.46203	0.102473	-3.53815	0.102625
FBXW11	-3.47798	0.0269877	0.379393	0.670324	-0.745306	0.45547
FBXW4	-1.19758	0.414851	-0.28907	0.754196	-0.339519	0.720073
FBXW9	-1.21877	0.669719	0.593625	0.700176	0.607683	0.692902
FCER1G	-4.92599	0.217154	-7.18846	0.212246	-5.27464	0.215727
FCF1	2.24501	0.0837935	1.7467	0.172599	2.38888	0.0382011
FCGRT	-0.890896	0.601762	1.04196	0.318897	0.91767	0.372387
FCHO1	-2.68963	0.303492	-3.36671	0.28688	-2.91927	0.292717
FCMR	-4.55385	0.180374	-0.974133	0.3375	-2.1975	0.204801
FDCSP	Inf	0.14692	Inf	0.0675671	Inf	0.116092
FDX1L	0.847323	0.568441	0.765362	0.609937	0.422496	0.792409
FEN1	-0.787202	0.362665	-1.38742	0.25173	-1.78875	0.221494
FEZ2	1.72128	0.214765	2.17765	0.149099	1.82212	0.193623
FGF11	Inf	0.24275	Inf	0.0982479	Inf	0.118228
FGF18	-1.37433	0.352003	-5.65874	0.248387	-6.46424	0.246923
FGF7	Inf	0.100689	Inf	0.0111671	Inf	0.000859223
FGFR1	1.38079	0.178868	2.57938	0.16828	3.03099	0.0863503
FGFR4	-7.01604	0.0882951	-2.99662	0.0852091	-4.85727	0.090425
FHIT	-3.34686	0.518383	-2.44156	0.549777	-1.40691	0.632171
FHL2	4.47663	0.00382883	4.86844	0.0282163	4.23155	0.028292
FHOD3	2.89959	0.000644286	0.66208	0.0763676	1.92089	0.00922011
FICD	1.01201	0.24187	0.96657	0.26801	1.04448	0.261355
FIG4	0.773668	0.499885	0.79964	0.479334	0.78704	0.486291
FILIP1L	2.91886	0.0330005	3.99575	0.0566655	2.84908	0.0109497
FIP1L1	0.764204	0.610533	0.106435	0.953711	0.0544645	0.975913
FITM2	1.52264	0.303029	0.922441	0.528784	0.756881	0.614825
FKBP10	1.58583	0.0740596	2.67972	0.0213227	2.68225	0.0326936
FKBP11	-0.511474	0.445942	0.719613	0.172621	1.13142	0.0753203
FKBP1AP1	-0.0527917	0.899922	-0.645138	0.00459018	-1.04579	0.0255093
FKBP1B	-0.151041	0.943979	0.520475	0.739126	0.890876	0.546958
FKBP5	-2.96995	0.340335	-4.18725	0.317595	-3.61246	0.326211
FKBP9P1	1.20854	0.469765	2.23061	0.174978	1.5227	0.00461456
FKRP	1.31906	0.195672	0.809465	0.129837	0.619224	0.252288
FLJ20021	0.40718	0.817291	1.3225	0.361251	0.661247	0.664504
FLRT2	2.96153	0.011008	3.66568	0.0432404	2.59395	0.22699
FLT3LG	0.460971	0.771448	1.58585	0.244177	0.947192	0.536092
FMNL1	-7.40412	0.108324	-5.03708	0.11015	-4.83317	0.111194
FMOD	-0.413085	0.582486	2.88515	0.0525071	2.8781	0.104685
FN1	3.82185	8.52261e-05	3.27648	0.00323941	3.61418	0.0516073
FN3K	-0.368263	0.858989	-0.202432	0.917186	-0.395024	0.850431
FNBP1L	1.16347	0.625577	0.864514	0.404497	-0.0227094	0.986598
FNDC4	1.38525	0.34846	1.27931	0.367049	1.49075	0.30928
FNTB	1.25323	0.0770279	0.436002	0.444146	0.889445	0.143278
FOXA1	-8.29218	0.0603463	-7.71386	0.0605309	#NAME?	0.060414
FOXF2	-2.49475	0.265269	-1.05182	0.390385	-2.40454	0.265286
FOXJ3	0.572272	0.0338361	-0.130435	0.629621	0.660327	0.0305953
FOXM1	-1.24087	0.0191304	-4.01595	0.0105861	-2.5121	0.003796
FOXO4	-1.79885	0.232628	-1.29239	0.107727	-0.977629	0.193394
FOXRED1	-1.78527	0.164073	-2.47008	0.128669	-2.68955	0.124736
FRG1	0.717861	0.256217	0.253717	0.802056	-0.3303	0.679885
FRMD4A	1.91515	0.0847356	0.157284	0.888359	2.02903	0.0528691
FRMD6	2.89546	0.00951106	2.40229	0.0271887	1.7882	0.0109351
FST	1.44893	0.0617259	-0.115223	0.581988	-1.16399	0.00375081
FSTL1	2.08561	0.248947	3.06744	0.00212098	2.15494	0.0503108
FSTL3	2.37463	0.0987863	2.93332	0.0246359	2.92335	0.0633493
FTL	0.731719	0.293261	1.53309	0.0908484	1.02053	0.109864
FTO	0.753705	0.556021	0.821295	0.523085	0.764653	0.552625
FUBP3	0.222444	0.266575	-0.43909	0.172742	-0.296087	0.259206
FUCA1	-1.3428	0.165195	-2.22641	0.108458	-2.12239	0.13214
FUT11	1.04843	0.0164993	0.309549	0.611183	0.27471	0.23593
FUZ	-1.43727	0.449872	-0.266715	0.817132	0.151424	0.875465
FXR2	1.02896	0.233118	0.473833	0.510829	0.0303461	0.96658
FYN	-2.3527	0.124994	-1.43867	0.158912	-0.729592	0.188159
FYTTD1	Inf	0.138643	Inf	0.0772892	Inf	0.00906899
FZD6	-0.154505	0.709468	0.785449	0.112572	-0.0829212	0.841959
G3BP1	-0.160474	0.0547904	-0.995942	0.0041527	-0.756632	0.0828259
G3BP2	0.557155	0.59505	-1.42848	0.499856	-0.807929	0.622588
G6PC3	-0.327959	0.815824	0.994674	0.362663	0.674825	0.564653
GAA	-2.40486	0.224913	-0.0780833	0.90186	0.452948	0.528498
GABARAPL1	1.59075	0.213048	1.80585	0.203857	0.704675	0.585232
GABBR2	-0.641579	0.795312	#NAME?	0.5	#NAME?	0.5
GABPA	-3.17409	0.350623	-1.0935	0.501462	-1.84987	0.405531
GADD45B	-2.11678	0.0929048	-0.805484	0.212767	-1.408	0.0792785
GADD45GIP1	-0.470528	0.601498	-0.127842	0.860155	-0.318459	0.693958
GAK	0.453454	0.470127	0.167793	0.781556	0.277651	0.647438
GAL	-3.46426	0.167192	-11.1925	0.152722	-5.22057	0.155735
GALE	0.763355	0.61221	0.120711	0.944902	0.298902	0.856152
GALK1	Inf	0.5	Inf	0.0341657	Inf	0.00224321
GALM	-0.783055	0.0157272	-0.706302	0.323728	-1.0768	0.0268864
GALNS	-0.206235	0.439907	0.864442	0.0202619	0.676996	0.0937042
GALNT10	3.71057	0.089741	4.18783	0.0452316	3.90642	0.138768
GALNT12	-3.26147	0.0769245	-2.89096	0.0227759	-2.75035	0.0755085
GALT	-1.1541	0.491478	-0.172468	0.86858	-0.37187	0.74593
GAMT	0.492395	0.474787	0.00531203	0.993935	0.0129909	0.985002
GANAB	-0.354246	0.725557	-0.463486	0.506043	0.832783	0.00544882
GAP43	3.3897	0.045322	#NAME?	0.5	3.66926	0.278848
GAPVD1	-0.673217	0.275107	-0.60625	0.271305	-0.559716	0.277645
GAREML	0.174586	0.122675	-0.796301	0.288051	-0.453665	0.738916
GART	-2.87907	0.128046	-2.6292	0.141243	-2.33216	0.145399
GAS2L1	1.97415	0.538193	-1.36556	0.385949	-1.09186	0.446049
GAS5	-5.76064	0.255124	-2.16965	0.291599	-1.74734	0.320703
GAS7	-3.67184	0.257596	0.214092	0.80486	-1.2235	0.3939
GATA2	2.05755	0.283302	-0.245382	0.262188	-0.0140933	0.97775
GATA3	-8.50336	0.14528	-9.3251	0.145099	-10.2951	0.145005
GATA6	Inf	0.0133629	Inf	0.00856178	Inf	0.0238477
GATAD2A	0.674046	0.157476	-0.684605	0.297678	-0.192869	0.675342
GATAD2B	-0.478925	0.181317	-0.31047	0.520564	0.570437	0.248351
GATC	-0.180165	0.536577	-0.99935	0.158741	-0.650397	0.154934
GATS	-0.612233	0.803309	-1.4766	0.636609	-1.1004	0.69166
GATSL3	1.39486	0.32128	2.43563	0.0718063	1.92843	0.17375
GBA2	0.409496	0.786496	0.372242	0.396046	1.06623	0.0197413
GBAS	-2.95973	0.109389	-1.53789	0.108611	-1.43626	0.138061
GBE1	-1.22555	0.0865055	-0.0327819	0.889126	-0.934939	0.0275787
GBGT1	0.2232	0.765812	0.646786	0.402885	0.971568	0.237455
GDF15	-1.04725	0.0565584	-0.529182	0.284607	0.171761	0.631941
GDPD5	-1.76116	0.0449855	-1.79816	0.00544842	-1.88308	0.0181441
GEM	0.930056	0.193009	0.696148	0.300481	1.03441	0.159168
GEMIN6	-1.46667	0.48758	-1.32502	0.502433	-1.96503	0.441073
GEMIN7	0.0197049	0.967784	-0.202663	0.662108	-0.423525	0.460868
GEMIN8	-0.359847	0.644782	-0.916144	0.399739	-0.852977	0.399071
GET4	-1.82805	0.34664	-1.29197	0.409889	-1.93737	0.344661
GFER	-0.173187	0.263328	-0.479961	0.0759189	-0.57393	0.106176
GFI1	-5.53706	0.417642	#NAME?	0.411097	-6.90367	0.413645
GFRA1	-5.72296	0.0892805	-3.25726	0.0866112	-6.47944	0.0883373
GGA2	-1.8104	0.182347	-1.24645	0.207865	-1.41512	0.18303
GGCT	-5.34872	0.0411065	-2.01981	0.0126151	-4.37031	0.0191214
GGCX	0.0662884	0.956483	0.332294	0.282517	1.15966	0.0908839
GGH	-1.36571	0.161527	-0.907077	0.210638	-1.2474	0.204641
GGNBP2	-1.39342	0.389565	-0.768063	0.508558	-1.03319	0.440211
GGPS1	-1.34014	0.226364	-1.22604	0.142569	-0.46236	0.389698
GGT7	-1.29568	0.033698	-0.389888	0.165273	-0.207607	0.323852
GHDC	-2.35819	0.2124	-2.63668	0.205862	-1.66046	0.232753
GHITM	-1.04455	0.628022	-0.237504	0.878181	-0.614323	0.734111
GINM1	Inf	0.17162	Inf	0.0213698	Inf	0.00869701
GINS2	-2.48518	0.062589	-5.22019	0.0621456	-4.87014	0.0642319
GINS4	-1.45616	0.145167	-4.03107	0.1068	-3.23655	0.110532
GIT1	-0.571823	0.174969	0.0635976	0.887266	0.0652263	0.882426
GLA	-0.40667	0.489877	-1.38042	0.205287	-1.89652	0.192538
GLCCI1	-1.21695	0.0948812	-1.94902	0.0655296	-1.58392	0.0773741
GLI2	4.10443	0.0269172	3.82004	0.021919	3.89123	0.0105795
GLI4	0.138504	0.834081	-0.37759	0.667646	-0.473714	0.635861
GLRX	0.513536	0.283434	1.04635	0.101526	-0.104524	0.873039
GLRX3	-0.303959	0.24295	-0.371891	0.189302	-0.654629	0.118019
GLTSCR2	-1.27293	0.316503	1.02055	0.145478	0.864755	0.194255
GLUL	-1.9068	0.00515376	-1.14988	0.0381064	-1.34548	0.00854965
GMDS	-2.13192	0.482632	-1.96144	0.501014	-1.27322	0.576006
GMEB1	1.05544	0.681531	0.432964	0.615884	1.2305	0.370207
GMFB	-0.167263	0.826766	-0.3676	0.674682	-0.607597	0.540034
GMIP	-1.8568	0.03317	-2.22298	0.00350536	-2.04251	0.0196432
GMNC	Inf	0.0954643	Inf	0.0981336	Inf	0.302977
GMPPA	0.887018	0.0616862	0.662304	0.175058	0.788445	0.0795644
GNAI1	2.76774	0.366979	4.46232	0.00909309	3.91178	0.0142514
GNAI3	-1.21086	0.464094	-0.606378	0.625508	-1.1627	0.475979
GNAO1	-2.92414	0.176856	-2.03658	0.165554	-3.31955	0.16448
GNB1	1.68158	0.0981321	2.78816	0.269784	3.7534	0.0847294
GNG10	-0.506057	0.249745	0.24275	0.441728	-0.851417	0.160038
GNG2	1.53123	0.0487114	-0.162687	0.593251	1.35373	0.0113058
GNG3	Inf	0.5	NA	NA	Inf	0.197187
GNG7	-6.87171	0.339363	-4.89515	0.346511	-5.04616	0.345535
GNL2	-0.181393	0.635294	-0.948234	0.163733	-0.780958	0.226893
GNL3	-2.02808	0.165816	-3.38755	0.173517	-1.92407	0.19994
GNPTG	-0.00667994	0.991744	0.558457	0.399132	0.570977	0.378603
GNS	0.657741	0.0322036	1.28026	0.0667541	1.33695	0.0695624
GOLGA1	-0.80776	0.192292	-1.10201	0.187573	-0.949898	0.188484
GOLGA2	0.3001	0.65215	0.599731	0.378349	0.308966	0.641204
GOLGA4	-6.39028	0.122261	-6.03559	0.123322	-1.90222	0.107994
GOLGA5	0.61274	0.203285	0.998125	0.0237463	1.17791	0.0127821
GOLGA8A	-6.35778	0.124317	-2.70814	0.123055	-3.45136	0.110479
GOLM1	-0.727096	0.483869	-0.522651	0.570079	0.397873	0.557159
GOLPH3L	-1.18752	0.313938	-1.53981	0.273796	-0.952602	0.344867
GOLT1B	-0.540096	0.109104	0.00603875	0.989176	-0.46026	0.128588
GOPC	0.409479	0.720092	0.55553	0.62284	0.0338975	0.980371
GOT1	-0.687787	0.0698133	-1.57049	0.00709203	-0.906311	0.0144436
GOT2	-0.0431302	0.903773	-0.490929	0.354116	-0.398562	0.420098
GPALPP1	-1.43162	0.433389	-1.08294	0.490424	-1.98669	0.388752
GPC1	2.9646	0.152999	3.7173	0.0219595	3.21105	0.0767481
GPC3	-10.2301	0.0563217	-7.19058	0.0564752	-6.26251	0.0568514
GPC4	-1.89877	0.0434427	-2.84245	0.0641789	-0.823803	0.077713
GPC6	2.91708	0.0189931	2.99313	0.0298583	3.8495	0.042297
GPN1	-0.88601	0.437038	-0.25938	0.707424	-0.782412	0.0656629
GPN2	1.87818	0.148746	1.13134	0.312554	1.37269	0.211765
GPNMB	-3.90283	0.0356572	-0.440843	0.394457	-0.467393	0.179467
GPR1	Inf	0.316113	Inf	0.148504	Inf	0.0342232
GPR107	-0.790903	0.38907	-0.506871	0.504141	-0.178315	0.767149
GPR137	-4.97242	0.0752916	-2.8824	0.0872872	-1.03878	0.194457
GPSM1	1.18268	0.124838	0.320513	0.652163	0.633239	0.355948
GPX3	-1.97717	0.0192914	-2.08419	0.00755118	-2.0576	0.0121349
GRB2	-0.545058	0.673243	-0.751731	0.399335	-0.631235	0.430586
GREB1	-8.93002	0.0148705	-9.43667	0.014591	-7.66106	0.014811
GRHPR	1.38188	0.198012	1.02445	0.291002	0.82725	0.346526
GRIN1	Inf	0.5	NA	NA	NA	NA
GRK6	0.770857	0.26914	0.107393	0.851055	0.436795	0.49156
GRN	0.0155244	0.979317	0.968	0.172911	0.981738	0.166063
GRPEL1	0.0427869	0.938598	0.131519	0.813422	-0.247241	0.70312
GRTP1	-4.53128	0.341087	-2.16085	0.398774	-2.62677	0.37677
GSN	0.0999483	0.723013	1.43995	0.00638409	0.784056	0.124028
GSPT1	-0.00397735	0.993304	0.502187	0.557828	-0.135951	0.84583
GSR	-0.632726	0.393973	-0.0869023	0.87213	-0.587483	0.41209
GSTA4	0.957581	0.516472	1.37932	0.321804	1.62908	0.249114
GSTM1	4.79705	0.193885	4.55842	0.154438	4.29349	0.146823
GSTM2	4.79705	0.193885	4.55842	0.154438	4.29349	0.146823
GSTM3	-1.29775	0.539327	0.630415	0.563991	-0.59865	0.704949
GSTM4	-0.230231	0.902348	0.663328	0.611598	0.0716016	0.969463
GSTM5	Inf	0.5	Inf	0.0969853	Inf	0.0378313
GSTO1	0.219302	0.598329	0.760521	0.207026	0.417922	0.335734
GTF2A2	-2.10154	0.15107	-2.25907	0.0801258	-1.83478	0.144813
GTF2B	0.972646	0.510265	0.336353	0.836955	0.175199	0.918452
GTF2E2	-1.58061	0.50233	-0.15711	0.906957	-0.360295	0.802623
GTF2H1	-0.409066	0.211754	0.142662	0.795014	-0.613727	0.0876293
GTF2H3	-0.68327	0.695322	-0.544537	0.741256	-0.198147	0.888882
GTF2IP20	-4.53541	0.0563084	-4.10695	0.0397156	-2.68949	0.0283215
GTF3C3	-1.31807	0.056205	-1.25205	0.0201175	-1.10404	0.0457557
GTF3C6	-0.601593	0.790822	-0.669892	0.773761	-0.959561	0.712092
GTPBP2	-3.46368	0.296417	-0.707654	0.551472	-0.640941	0.575664
GTPBP4	0.3818	0.692081	0.028205	0.978467	-0.0566659	0.957591
GTSE1	-0.276213	0.806823	-3.46439	0.34773	-2.47061	0.372623
GUCD1	0.411935	0.305018	0.239122	0.375343	1.2056	0.294793
GUSB	-3.05463	0.0291503	-1.88498	0.0644078	-1.48611	0.102089
GUSBP1	-6.26943	0.321463	-3.64865	0.339543	-1.79948	0.411016
GXYLT2	0.987553	0.250525	1.53673	0.0789247	1.68488	0.0199946
GYPC	-0.649793	0.0651746	-0.283608	0.162068	0.140879	0.29649
H2AFV	-1.28231	0.313487	-1.21551	0.297231	-1.70026	0.271395
H2AFY2	3.89217	0.028489	3.11335	0.0688345	4.74737	0.000572873
H2AFZ	-2.27006	0.0403307	-1.9872	0.000480427	-2.58732	0.0003136
HACD2	-0.424432	0.51073	-0.736747	0.381809	-0.993244	0.275555
HADH	-2.28908	0.0203963	-2.874	0.0557688	-2.65554	0.0125982
HADHA	-0.83958	0.166265	-0.849954	0.128419	-0.875675	0.142515
HAGH	-0.43744	0.330901	-0.851161	0.189802	-1.26605	0.139535
HAPLN3	1.05482	0.182197	0.826832	0.0231686	0.389344	0.48156
HAPLN4	-1.94437	0.447127	1.33508	0.239877	0.977101	0.354354
HAS2	1.96201	0.0863778	0.0873664	0.931379	1.77333	0.0842578
HAS2-AS1	0.926914	0.726663	2.9118	0.436447	4.82945	0.415934
HAUS1	-0.714233	0.396916	-1.05888	0.305483	-0.933379	0.342323
HAUS5	-3.87607	0.00529849	-3.73779	0.000252372	-2.95178	0.00103321
HAX1	-0.568949	0.124019	-0.559256	0.0767643	-0.371505	0.0982196
HBEGF	3.72708	0.0195916	0.934288	0.47384	0.980498	0.452889
HBP1	0.000825469	0.987839	1.03595	0.0338788	0.648301	0.150183
HBS1L	-0.775629	0.190883	-0.889023	0.173548	-0.609716	0.277022
HCCS	-0.431585	0.782396	0.91797	0.412766	0.591217	0.605004
HCLS1	-5.96953	0.277694	-4.50228	0.283815	-2.91991	0.30771
HCN2	-0.568482	0.352285	-0.726765	0.0169018	-0.502575	0.322647
HCN3	-2.78778	0.00305951	-2.44563	0.000806612	-2.51235	0.00226937
HCST	-2.32295	0.568447	-4.02765	0.519786	-3.14898	0.537699
HDAC10	-2.48992	0.218618	-0.992156	0.320396	-0.537215	0.485032
HDAC3	0.224411	0.770372	0.216062	0.779702	0.356032	0.642601
HDDC2	-2.64079	0.0711375	-1.04801	0.0837599	-1.32462	0.0531436
HDDC3	-2.98487	0.0746231	-2.97131	0.0962654	-3.76511	0.113682
HEBP1	0.131055	0.716237	1.24114	0.153716	0.635132	0.210045
HECTD4	-0.747763	0.0594706	-0.527285	0.000222121	-0.446311	0.159787
HELQ	-4.69742	0.00590666	-1.58902	0.0323469	-2.42842	0.0432542
HERC4	-0.62214	0.263646	-0.464988	0.309488	-0.735919	0.181754
HERPUD1	0.553012	0.0316059	0.596013	0.0165252	0.978988	0.00492284
HERPUD2	0.450235	0.579427	0.486784	0.548252	0.840577	0.341504
HEXA	-1.35387	0.148233	0.165783	0.657343	0.0111872	0.97403
HEXB	-1.36835	0.0530747	-0.163225	0.662152	-0.366104	0.0472789
HEY1	-9.63429	0.139376	-2.98713	0.158216	-3.62488	0.150877
HGF	3.55912	0.0300114	6.55167	0.00313115	3.21503	0.0203251
HGH1	Inf	0.0591723	Inf	0.42265	Inf	0.1922
HGH1	-1.05642	0.700894	-0.952934	0.713713	#NAME?	0.5
HHEX	-1.12652	0.290898	-0.231391	0.697698	-1.47774	0.226036
HHIP	1.78517	0.0614049	-2.54431	0.0407421	-1.61916	0.0307523
HHIP-AS1	-0.499445	0.300735	-3.34433	0.109445	-2.84681	0.118209
HHLA3	-1.2553	0.0956929	-1.45672	0.00748299	-1.27898	0.00231779
HIAT1	0.187557	0.728797	0.164073	0.779239	-0.221862	0.724481
HIC1	4.71783	0.0213469	3.62222	0.198666	3.9597	0.168791
HIF1A-AS1	Inf	0.145002	Inf	0.42265	Inf	0.238998
HIGD1A	-0.275172	0.671048	-0.339059	0.612836	-0.836919	0.371564
HINFP	-2.09014	0.298183	-1.22767	0.387519	-1.28899	0.377531
HINT1	-2.77117	0.0315423	-1.16327	0.0310702	-2.40722	0.0483487
HIPK1	-0.0359467	0.899848	-0.696473	0.19413	-0.190456	0.598491
HIPK2	0.887329	0.0415126	0.192417	0.684106	0.128536	0.751547
HIPK3	0.590462	0.689112	0.765094	0.0792607	0.395549	0.669067
HIRIP3	-1.57726	0.462126	-2.63348	0.389773	-1.87243	0.433554
HIST1H2BD	-2.77614	0.339415	-3.47892	0.322047	-4.74159	0.307311
HIST1H2BK	-0.281468	0.104792	-0.429943	0.0896624	-1.21333	0.042672
HIST1H3D	-2.08786	0.55211	-4.16254	0.485061	-3.19621	0.503294
HIVEP1	0.962584	0.343152	0.499864	0.137383	0.773025	0.163339
HJURP	-3.16882	0.0278314	-3.38103	0.0500037	-3.92065	0.0702688
HK2	-3.32719	0.0840153	-1.66745	0.112321	-2.47038	0.0662141
HLA-B	-6.468	0.0149368	-0.0134278	0.9786	-0.380195	0.523271
HLA-B	-1.82834	0.212504	-0.139419	0.231903	-0.283029	0.324739
HLA-B	-3.44638	0.113981	-0.511037	0.387472	-1.92398	0.107481
HLA-B	-1.74886	0.610118	-1.06188	0.694237	-0.850681	0.73397
HLA-B	-1.31183	0.00972674	0.508297	0.615749	-3.04434	0.000429028
HLA-C	-3.8292	0.0105691	-2.91543	0.00342974	-1.63511	0.00711259
HLA-C	-3.44638	0.113981	-0.511037	0.387472	-1.92398	0.107481
HLA-C	-0.781995	0.0959178	0.704636	0.0307098	0.628847	0.0268494
HLX	0.382286	0.677951	0.274788	0.592465	0.914518	0.134629
HMBS	-2.41153	0.353004	-1.3342	0.450379	-1.52078	0.416927
HMCN1	0.5719	0.294195	1.25444	0.120755	1.82756	0.167572
HMG20A	0.0926165	0.938324	-0.398557	0.643879	-0.43371	0.312816
HMGA2	1.54763	0.0478024	-0.783048	0.158396	0.456859	0.228606
HMGB1	-1.39538	0.0286754	-2.21575	0.0107859	-2.21698	0.0153851
HMGB2	-3.3295	0.068048	-5.31983	0.0623623	-3.64112	0.0188976
HMGCS1	-2.17926	0.249036	-2.30437	0.257465	-2.64299	0.252613
HMGN2	-0.414764	0.0606032	-1.69334	0.0167691	-0.798109	0.406847
HMGN4	-1.49238	0.121215	-0.898974	0.101503	-1.30516	0.119434
HMMR	-2.07536	0.403043	-5.59258	0.340362	-2.61929	0.381266
HMOX2	-0.0716491	0.811416	-0.0571118	0.905335	-0.485141	0.318114
HN1L	-0.869097	0.00629934	-1.86792	0.000491349	-2.01605	0.00274464
HNRNPA2B1	-2.2717	0.215242	-1.68768	0.259201	-1.78265	0.208081
HNRNPA3	-2.65269	0.0731699	-2.17184	0.0546038	-2.1744	0.0783737
HNRNPC	-0.123503	0.92149	-0.909401	0.607359	-0.798271	0.635745
HNRNPD	-3.24425	0.0966762	-1.97116	0.115017	-2.07546	0.115732
HNRNPH1	-1.34071	0.259445	-1.89826	0.214805	-1.7806	0.181604
HNRNPU-AS1	-3.17387	0.465015	-3.82748	0.451255	-3.83223	0.45086
HOXA1	0.206405	0.788166	-1.1434	0.388312	-0.012766	0.985952
HOXA10-AS	3.726	0.0430289	1.88595	0.160695	2.50025	0.105306
HOXA11-AS	0.758144	0.613715	1.37753	0.328463	0.959119	0.513737
HOXA13	-1.86731	0.079371	0.0846866	0.858883	-2.36971	0.0955803
HOXA3	0.717546	0.706614	-2.3881	0.176205	0.659568	0.577407
HOXA4	3.59208	0.0259678	1.83001	0.140762	2.12712	0.242863
HOXA5	1.90961	0.0489823	-0.0574253	0.888095	1.46318	0.138589
HOXA7	2.97905	0.296626	2.16858	0.146249	2.55431	0.0532139
HOXB2	3.41087	0.00687734	2.50041	0.0436185	3.13916	0.00640911
HOXB4	2.59945	0.104446	2.15683	0.101173	2.39729	0.0663603
HOXB8	1.7175	0.0209392	0.672241	0.165241	1.61088	0.00793005
HOXC10	-0.722153	0.223245	-1.92417	0.125969	0.299966	0.436167
HOXC11	-1.88278	0.465535	-2.98192	0.412296	-0.677874	0.67181
HOXD9	1.01188	0.488887	-0.469496	0.829022	0.246965	0.882544
HPRT1	-2.07288	0.0327716	-2.7783	0.0544477	-2.49472	0.0435889
HRASLS	-0.77978	0.759986	-4.56306	0.513583	0.536381	0.731456
HSBP1L1	-1.61903	0.574269	-2.09426	0.536648	-0.56513	0.773302
HSCB	1.49698	0.284602	2.29089	0.214562	2.24127	0.0872883
HSD11B1L	-1.72182	0.51873	-1.17501	0.58691	-1.46609	0.543185
HSD17B11	-2.61698	0.104385	-2.10123	0.11196	-2.41187	0.130796
HSD17B14	2.17681	0.171228	4.05115	0.00575176	4.26585	0.0015609
HSD17B6	Inf	0.00474188	Inf	0.00120637	Inf	0.0532851
HSP90B1	-0.283912	0.0736985	-0.32848	0.106388	-0.147126	0.308045
HSPA13	0.0844007	0.909281	-0.0452102	0.949883	0.140377	0.836789
HSPB11	-1.16339	0.32978	-0.981598	0.368161	-1.70862	0.27338
HSPB2	Inf	0.350322	Inf	0.0167226	Inf	0.040404
HSPB7	1.35628	0.351072	1.5504	0.10377	1.45214	0.192876
HSPB8	0.658767	0.256966	0.787973	0.327655	-0.483907	0.602892
HSPD1	-3.14726	0.00269756	-2.72922	0.000167285	-3.11673	8.17161e-05
HSPG2	4.02505	0.0160256	4.32107	0.00711048	4.53084	0.0814083
HTATSF1	-1.17104	0.676964	-0.913855	0.720692	-1.83921	0.602234
HTRA1	2.53719	0.0260231	3.77187	0.00327651	3.65656	0.021588
HTRA3	-1.00181	0.239566	1.64499	0.317796	0.851687	0.520466
HTT	-0.0244579	0.93795	-0.317364	0.441136	0.0652951	0.860533
HUS1	0.131945	0.91094	-0.424336	0.531196	-0.425961	0.0961167
IAH1	-0.447909	0.75638	0.152732	0.894075	0.371364	0.734661
IARS2	-1.1869	0.244132	-0.642355	0.35558	-0.793945	0.323024
ICAM1	-0.582604	0.507202	1.98579	0.0616357	1.39719	0.0523811
ICAM5	-2.32493	0.541331	0.239242	0.876566	-0.714404	0.742421
ICT1	0.409871	0.862851	0.177518	0.921527	0.856787	0.639873
ID1	-0.0266491	0.887542	-0.584144	0.0806417	-1.22417	0.00551253
IDE	0.050028	0.970293	0.506499	0.691945	0.752624	0.525477
IDH3A	-1.41977	0.0133759	-1.96498	0.0297454	-2.5344	0.0257864
IDI1	-2.18569	0.0762827	-2.05761	0.0198855	-2.05727	0.027464
IER2	-1.56829	0.0260077	-0.970425	0.104823	-1.30627	0.0396172
IER3IP1	-2.0693	0.585337	0.828734	0.576497	-0.283302	0.888229
IFI16	-1.28999	0.166615	-2.04389	0.119626	-1.07542	0.171546
IFI27L2	1.59608	0.251683	2.03936	0.181328	1.70083	0.20742
IFI30	-5.22001	0.0678813	-4.98202	0.0691793	-6.02491	0.068612
IFI35	-1.89492	0.436507	-0.149806	0.900243	-0.892305	0.594569
IFI6	-5.34945	0.0589931	-1.78332	0.0303358	0.379554	0.300076
IFITM1	-1.07251	0.391283	0.813493	0.436684	0.0357918	0.964193
IFITM2	-1.07251	0.391283	0.813493	0.436684	0.0357918	0.964193
IFNGR1	-0.454835	0.720428	0.811043	0.391848	0.163109	0.86938
IFRD2	-1.21321	0.570805	-0.860671	0.641147	-0.980423	0.612993
IFT20	-2.05431	0.584526	2.09825	0.115811	2.19721	0.1608
IFT22	-2.64975	0.0594063	-2.44146	0.0141701	-1.18867	0.0590667
IFT27	-0.119282	0.949594	0.659249	0.66532	0.669351	0.659958
IFT43	-1.55503	0.318543	-0.95668	0.416248	-0.721195	0.470035
IFT52	-0.593088	0.491445	-0.532811	0.352784	-0.0852821	0.831209
IFT57	-0.496009	0.821402	-0.496974	0.819534	-0.662613	0.775918
IGBP1	-0.875794	0.0529372	-0.540594	0.119104	-0.760627	0.0457435
IGF2BP1	0.710022	0.0498	-0.699255	0.0405756	-0.00085469	0.997792
IGF2BP2	1.13424	0.166224	0.63286	0.0613765	1.16412	0.232539
IGF2R	0.935602	0.0289352	1.85728	0.0377425	1.72623	0.103617
IGFBP4	3.69006	0.0341071	3.37438	0.206221	2.62948	0.000918666
IGFBP5	3.06521	0.0495421	5.16197	0.0151709	4.48314	0.0559401
IGFBP6	3.63718	0.0188925	4.58563	0.00164604	4.28249	0.0265674
IGFBP7	3.34789	0.105514	4.2855	0.000898364	3.7549	0.0631542
IGFBPL1	-6.19018	0.0770788	-6.72473	0.0791153	-7.09511	0.0787512
IGFLR1	-0.417001	0.860632	-2.74496	0.549729	-1.59593	0.623959
IGSF8	1.00763	0.460934	0.266373	0.862401	0.58669	0.682596
IKBKAP	-1.49299	0.0474142	-1.30098	0.0290144	-1.19845	0.0165208
IKBKB	0.163146	0.688473	0.0282634	0.950777	0.0848487	0.83378
IKBKG	-1.38338	0.329709	-0.623669	0.084542	-0.692245	0.0750833
IKZF1	-8.80054	0.297135	-11.7801	0.296639	#NAME?	0.296566
IKZF5	0.869163	0.727166	-0.00670219	0.996461	-1.25725	0.549672
IL10RB	-0.332203	0.313033	0.391429	0.250269	0.211521	0.398021
IL11RA	-0.941502	0.177431	-0.0768851	0.904868	0.142576	0.697826
IL1A	Inf	0.221083	Inf	0.282858	Inf	0.281856
IL1R1	-3.45215	0.0106283	1.21798	0.293692	1.01136	0.418185
IL32	-8.02586	0.495266	-5.09578	0.503459	-4.84573	0.505278
IL33	Inf	0.23374	Inf	0.0741673	Inf	0.0314227
IL6	0.847163	0.582158	5.02512	0.0593601	1.9026	0.113296
IL6ST	1.37299	0.264245	2.25426	0.13126	1.6663	0.137948
IL7R	3.91721	0.23431	3.17222	0.165829	2.44752	0.110943
ILF2	0.216187	0.21076	-0.982447	0.02337	-0.549659	0.0854889
ILF3	-0.951365	0.240193	-1.52221	0.184168	-1.05403	0.214262
ILVBL	-2.28848	0.187906	-0.962151	0.331863	-1.28822	0.269381
IMP4	0.255922	0.792019	-0.246268	0.830337	-0.00829766	0.993633
IMPAD1	-3.14964	0.52807	0.473258	0.818611	-0.218466	0.915428
IMPDH2	-1.5598	0.103659	-1.35461	0.113175	-1.11099	0.110584
INA	-1.45311	0.124178	-2.06564	0.0851703	-4.31139	0.102276
ING4	0.171015	0.910281	0.664075	0.627509	1.0151	0.449536
INHA	-6.07809	0.0367784	-5.18709	0.0379865	-4.8702	0.0241592
INHBB	0.143876	0.911775	-1.35062	0.258808	-5.62588	0.0820794
INHBE	-2.37291	0.238562	0.351149	0.539481	1.12927	0.137399
INO80C	-0.088792	0.964542	-3.18303	0.536109	-0.409251	0.84607
INO80E	1.58561	0.203678	0.349705	0.783913	0.983922	0.393939
INPP5F	-3.19002	0.0437742	-2.69757	0.00210107	-2.41554	0.0266094
INPP5K	-0.375615	0.624693	0.325131	0.529282	-0.168418	0.720329
INSIG1	0.820248	0.0964083	-0.818151	0.156387	0.58921	0.271827
INTS1	0.4337	0.545972	0.10428	0.885469	0.34074	0.632479
IPO11	-0.298104	0.697543	-0.172357	0.810612	-0.493354	0.563605
IPO13	0.0584675	0.476561	0.141042	0.498544	-0.0531224	0.77728
IPO4	0.477185	0.401447	-0.725408	0.406427	-0.460619	0.522092
IPPK	0.664284	0.166802	-0.544469	0.373022	-0.516723	0.360147
IQCE	-1.67697	0.16251	-0.852199	0.0568153	-0.708706	0.0738392
IQCK	-1.23783	0.344418	-2.01949	0.283489	-1.81943	0.273822
IQGAP3	-2.12973	0.0963101	-3.69259	0.0721517	-2.53066	0.026132
IQSEC1	0.195631	0.703222	0.181463	0.767713	0.739539	0.366661
IQSEC2	-0.149633	0.612612	0.345141	0.680424	-0.0278066	0.950016
IRAK2	-1.46095	0.472988	-0.260862	0.830295	-0.731771	0.627216
IRAK4	-1.68949	0.310352	-0.507932	0.597857	-0.944497	0.432816
IREB2	-0.979876	0.186891	-0.600453	0.280695	-0.988092	0.198199
IRF1	-0.494381	0.409003	1.25172	0.0835171	0.239675	0.605406
IRF2	-1.2421	0.0113294	-0.433459	0.0310186	-0.372778	0.0743485
IRF2BP2	-0.729561	0.728653	-0.836121	0.68369	-0.918476	0.671062
IRS1	0.85382	0.366501	0.496864	0.573767	0.51743	0.143356
IRS2	-1.63514	0.05348	-0.705767	0.0427901	-0.0983818	0.763465
IRX5	-1.22998	0.166677	-2.10149	0.144128	-1.26535	0.15061
ISCA1	-0.273292	0.765022	-0.172506	0.848052	-0.440146	0.662879
ISCU	0.0441439	0.688217	0.758861	0.156108	0.6248	0.0666609
ISG15	1.31172	0.354054	2.16025	0.151337	2.05666	0.124871
ISG20L2	-0.198519	0.633088	-0.774554	0.264025	-0.748343	0.246839
ISLR	5.83925	0.00256464	6.00894	0.394472	8.4634	0.181337
ISOC1	-1.01236	0.407554	-0.547181	0.571491	-0.706773	0.505948
ISOC2	-0.435691	0.825306	0.550923	0.703627	0.329733	0.829498
IST1	0.612783	0.550433	-0.137724	0.909129	-0.14047	0.905858
ISY1-RAB43	-6.2073	0.0516401	-0.495918	0.461547	0.0135239	0.953021
ISYNA1	-1.82239	0.0169808	-0.17896	0.319195	-0.0973451	0.80242
ITGA1	3.36351	0.0117121	4.2554	0.00484322	3.13525	0.0218356
ITGA11	-2.15301	0.113027	2.35089	0.0148523	3.34145	0.117985
ITGA3	2.55571	0.0235671	1.8834	0.0302314	1.64308	0.0785891
ITGA4	-0.095879	0.420996	-0.0606556	0.763293	0.223709	0.385518
ITGA6	-0.589942	0.142923	-1.35536	0.0332547	-2.33281	0.0150103
ITGAV	2.8773	0.0318766	4.20257	0.000399025	3.83424	0.0292143
ITGB1	1.74136	0.00562309	2.26219	0.0190339	1.93198	0.0015548
ITGB3BP	-3.10517	0.496413	-3.76616	0.48179	-3.1709	0.494521
ITGB4	-7.07706	0.122926	-6.64074	0.12341	-6.87426	0.123286
ITGB5	2.43597	0.102877	2.59769	0.0305537	2.3758	0.000366419
ITGBL1	6.26382	0.00120534	7.40664	0.0727471	6.71621	0.0244964
ITM2B	-0.183315	0.353022	0.361897	0.133007	0.040864	0.813021
ITM2C	1.00086	0.041044	1.73173	0.00269469	1.8623	0.0089427
ITPKB	-4.40759	0.0600342	-2.73427	0.0640564	-2.78951	0.067413
ITPKC	-1.00975	0.0435085	-0.532647	0.0751954	-0.62914	0.146059
ITPR2	1.37147	0.0115646	0.903447	0.00389793	0.81332	0.0475105
ITPRIP	-2.16643	0.0768563	-2.19124	0.0114362	-2.17792	0.0204587
JAG1	-0.820318	0.482279	-1.6948	0.341172	-3.11236	0.274307
JAGN1	-0.751097	0.253776	-0.166883	0.732174	-0.343284	0.438408
JARID2	-2.51768	0.0171853	-2.66189	0.011513	-2.49829	0.0254699
JDP2	0.98074	0.26642	2.39805	0.062482	2.33971	0.257637
JKAMP	-4.45915	0.506403	-2.40269	0.557176	-1.68389	0.606326
JMJD1C	-1.30143	0.425679	-0.575883	0.609618	-0.753542	0.545312
JMJD6	1.14106	0.214816	0.153373	0.838887	0.115051	0.878741
JMJD7-PLA2G4B	-3.31951	0.201078	-2.94404	0.191946	-2.44847	0.204692
JOSD2	-0.167518	0.933801	2.47385	0.0982518	2.24816	0.115951
JPH2	Inf	0.400863	Inf	0.388105	Inf	0.281313
JTB	-0.983191	0.0253893	-0.398528	0.0816619	-0.542637	0.135637
KANK1	0.441524	0.459807	-0.266629	0.736346	-0.205102	0.758289
KANSL1	-0.0941107	0.871751	-0.687244	0.132746	-0.668217	0.106184
KANSL1	-2.19889	0.315012	-0.491094	0.647299	-2.20372	0.313049
KAT2B	-1.16796	0.207169	-0.861487	0.226758	-1.59208	0.149044
KAT7	-1.73749	0.16043	-1.89006	0.139777	-1.74933	0.152742
KBTBD4	-1.50674	0.633485	-1.27656	0.6616	-0.800619	0.744239
KCNAB2	-3.44703	0.00107318	-3.33199	0.00013672	-4.87711	0.000565908
KCNC3	-4.5	0.404066	-4.23288	0.407383	-6.13793	0.395377
KCNC4	-1.75635	0.0766172	-2.80135	0.0219763	-1.75004	0.0380487
KCNE4	0.247291	0.590948	2.61501	0.00949777	2.063	0.146147
KCNK12	0.0179407	0.993783	5.91927	0.0882924	3.16243	0.201773
KCNMA1	Inf	0.0309385	Inf	0.036433	Inf	0.144233
KCNN2	Inf	0.0642243	Inf	0.0451049	Inf	0.16222
KCNRG	-1.13658	0.682156	-6.13194	0.504551	-2.38948	0.566357
KCTD10	3.48513	0.44499	2.05335	0.137457	2.51929	0.260014
KCTD17	2.1732	0.223288	0.871536	0.478269	1.61765	0.133055
KDELC1	0.937186	0.442923	1.38992	0.239041	1.48922	0.247022
KDELC2	-0.654295	0.0490358	-0.841442	0.00310481	-0.487367	0.0124732
KDM3A	-1.9789	0.0936708	-1.19517	0.0509132	-1.30361	0.100861
KDM4A	-0.692244	0.235613	-0.132933	0.34244	-0.148066	0.296275
KDSR	0.276602	0.352009	-0.00886648	0.973375	0.094008	0.758394
KEAP1	-2.07024	0.0181299	0.04301	0.838482	-0.727169	0.0735415
KHDRBS1	-0.839135	0.102544	-1.21487	0.111616	-1.26924	0.0549819
KHDRBS3	1.05802	0.464846	0.666239	0.662178	0.720659	0.632894
KHK	-3.10464	0.18023	-2.66196	0.190603	-2.37509	0.202384
KHNYN	-1.94104	0.0214311	-0.385363	0.0851812	-0.718894	0.0270119
KIAA0101	-4.47282	0.0966414	-7.5099	0.108941	-5.63214	0.107582
KIAA0141	-0.808339	0.0462304	-0.614905	0.0505547	-0.305569	0.0945123
KIAA0196	1.27502	0.235353	0.926586	0.324676	0.995658	0.323609
KIAA0226	-0.224091	0.607157	-1.1665	0.0257137	-1.07834	0.0338608
KIAA0368	0.862602	0.562796	0.934123	0.526302	0.886811	0.55157
KIAA0391	-0.647687	0.358024	-0.692063	0.345842	-0.724749	0.333616
KIAA0895L	-2.61854	0.556079	-1.70088	0.614382	-1.36782	0.650005
KIAA1143	-0.781027	0.0871275	-1.04616	0.01168	-1.12286	0.0122679
KIAA1324	-2.95255	0.221752	-2.26865	0.241624	-3.63495	0.206833
KIAA1467	-2.40435	0.19272	-2.75045	0.195253	-2.22551	0.212963
KIAA1715	0.767414	0.431864	0.359617	0.709101	0.432147	0.652339
KIAA2013	0.772383	0.172383	0.0435549	0.71354	0.1096	0.53032
KIF11	-1.73048	0.020506	-3.92301	0.0228561	-3.47215	0.00580002
KIF18B	-2.5883	0.0491116	-4.69243	0.0290169	-3.63266	0.0141822
KIF20A	-0.879498	0.487934	-4.91318	0.272414	-3.19868	0.284499
KIF22	-2.96872	0.137201	-4.98338	0.128834	-3.89567	0.117828
KIF5A	1.16832	0.681144	-0.0246683	0.991209	2.86874	0.479782
KIFC1	-1.71336	0.280936	-4.25966	0.000246918	-3.58346	0.0011079
KIFC1	-1.59656	0.0476156	-3.92239	0.0533491	-3.65364	0.0622056
KIFC1	-1.47005	0.00124734	-4.18113	0.21164	-3.82246	0.214836
KIFC2	-2.93378	0.0882091	-2.57315	0.04101	-2.20519	0.038045
KISS1	Inf	0.5	NA	NA	NA	NA
KLF10	-0.574626	0.0117382	-0.160554	0.453544	-0.248961	0.546829
KLF16	1.05333	0.0296143	0.022678	0.933811	0.266099	0.406321
KLF2	1.51084	0.0768954	2.10959	0.219046	1.98141	0.0779179
KLF4	-4.44863	0.278549	-3.57877	0.287033	-2.38485	0.320162
KLF5	-1.61147	0.411949	-2.28053	0.371027	-2.83621	0.349821
KLF6	-1.21173	0.384437	-1.58216	0.323425	-0.867796	0.466376
KLHDC10	-0.466647	0.663782	-0.161821	0.86131	-0.434235	0.680574
KLHDC8B	-0.979106	0.302675	1.53476	0.0472722	1.12328	0.0669427
KLHL21	1.27203	0.0586706	0.238602	0.621778	-0.0551685	0.919355
KLHL22	0.134145	0.923208	1.18945	0.335315	1.38954	0.224937
KLHL42	1.12223	0.120888	0.343463	0.542694	0.383626	0.495281
KLHL5	1.07032	0.0602751	2.19576	0.00230433	1.74657	0.00862657
KMT2A	-1.34327	0.153494	-0.731026	0.251114	-0.241692	0.571795
KNOP1	-2.68842	0.289349	-1.46841	0.373029	-2.12227	0.317181
KPNA1	0.132569	0.923066	-0.775767	0.204641	-0.560205	0.338172
KPNA2	-0.45097	0.235276	-1.74081	0.0802268	-1.63598	0.0653349
KRCC1	-0.619471	0.615616	-2.85643	0.331461	-1.75149	0.380128
KRIT1	-2.25145	0.145026	-2.44445	0.110965	-2.53975	0.134126
KRR1	-2.91202	0.460367	-2.6802	0.469028	-3.26627	0.450151
KRT17	-3.70182	0.524916	#NAME?	0.5	-2.26205	0.57166
KRT19	-4.70963	0.057551	-4.40148	0.0573203	-3.61782	0.0608799
KRT7	0.627232	0.535153	-1.32305	0.506175	-0.818115	0.609469
KXD1	0.80476	0.03688	-0.322915	0.313878	0.0459505	0.817974
L1CAM	-8.51916	0.0760364	-7.60358	0.0761835	-11.0712	0.0759946
L3MBTL2	0.43885	0.415408	-0.724896	0.37602	0.172811	0.763302
LACTB2	-1.49656	0.150712	-0.807109	0.217556	-1.66016	0.1739
LAGE3	-2.06132	0.036776	-1.80191	0.0120481	-1.55554	0.022142
LAMA2	Inf	0.5	Inf	0.0319039	Inf	0.0433285
LAMA5	-1.68023	0.177508	-0.246708	0.576454	-0.39808	0.436773
LAMB1	-0.516433	0.00804139	1.01753	0.0535227	0.109491	0.737095
LAMB2	1.76683	0.0363393	2.65515	0.0087766	2.8921	0.0182203
LAMP1	1.33023	0.0216603	1.77989	0.0145752	1.73716	0.0235995
LAMP3	-1.73305	0.163648	-0.12222	0.750295	0.245791	0.565903
LAMTOR4	-3.87095	0.0340161	-2.32275	0.0135979	-2.92089	0.0102837
LAPTM5	-13.2094	0.00201933	#NAME?	0.00204242	-9.7438	0.00176032
LAT	-4.82421	0.0740089	-3.14295	0.0541554	-3.75	0.0581508
LATS1	-2.16486	0.438021	-1.67531	0.478992	-0.672902	0.668916
LBH	2.13171	0.346406	3.35752	0.109427	1.1194	0.447486
LCAT	1.46592	0.0332222	2.49737	0.0101154	2.65737	0.0235508
LCMT1	0.84254	0.589539	0.753668	0.615567	0.872619	0.555308
LDHB	-2.73292	0.225818	-1.7303	0.243054	-2.13504	0.239014
LDLRAD2	-7.58028	0.105604	-3.09929	0.0886381	0.186218	0.738648
LDLRAD3	-0.758987	0.240788	-1.88519	0.0600402	-1.25921	0.059747
LEF1	-8.5114	0.133181	-4.59189	0.138319	-6.49277	0.134246
LENG1	Inf	0.5	Inf	0.189787	Inf	0.144697
LEPROT	-0.129311	0.915182	2.47166	0.144724	2.00863	0.0908851
LETMD1	-3.45505	0.0360782	-1.87806	0.0168155	-2.20386	0.00724217
LFNG	-0.298885	0.775599	-1.60172	0.236027	-0.358251	0.598451
LGALS3BP	-0.0430974	0.857562	0.367416	0.277336	0.277245	0.368862
LGALS8	0.420587	0.485713	-0.622711	0.357305	0.051279	0.88075
LGALS9	-5.49561	0.0493159	-3.89518	0.0440541	-3.36252	0.0327806
LGMN	0.237817	0.604937	-0.0822494	0.86476	-0.0454763	0.927794
LHFPL2	1.15408	0.339378	0.82038	0.487505	1.13264	0.335987
LHPP	-1.26841	0.648424	-0.222496	0.906356	0.513462	0.76336
LIF	2.57337	0.0165845	1.82795	0.21133	1.73969	0.19245
LIG1	-1.88618	0.536218	-2.8673	0.483196	-2.30524	0.508292
LIG3	-1.11418	0.253289	-1.41685	0.220082	-0.880927	0.279494
LIMCH1	0.996985	0.313292	2.12843	0.0984834	0.806314	0.377511
LIMD1	-0.782552	0.0647855	-1.07815	0.00117301	-1.29406	0.00583532
LIMD2	-1.08968	0.222309	-0.665605	0.270455	0.0725382	0.836252
LIMS2	1.31936	0.583755	3.08399	0.0383019	2.59415	0.0378188
LIMS3L	Inf	0.5	Inf	0.42265	Inf	0.42265
LIMS3L	Inf	0.013322	Inf	0.239615	Inf	0.00213184
LIN37	1.95158	0.0462701	0.602319	0.0428332	1.21072	0.0106068
LIN52	-1.0574	0.00982679	-1.22387	0.00357276	-1.25721	0.0289572
LINC00094	0.665632	0.0305426	0.290498	0.267406	0.355724	0.221509
LINC00152	2.15211	0.370352	1.99611	0.117327	0.787269	0.435464
LINC00339	-1.37396	0.236848	-1.2884	0.189892	-1.65199	0.147559
LINC00473	-6.94595	0.200024	-4.87754	0.201683	-5.12381	0.201586
LINC00493	-2.53891	0.291421	-1.45691	0.361427	-1.88525	0.323056
LINC00632	-2.37419	0.19935	-3.47556	0.181323	-1.90482	0.228347
LINC00926	-6.09593	0.231533	-4.33344	0.237433	-5.48692	0.233168
LINC00941	2.99026	0.080101	2.41476	0.0675595	2.67543	0.0421687
LINC00998	-0.7268	0.575273	0.448026	0.619217	0.0544335	0.962555
LINC01000	-3.00172	0.140716	-1.73763	0.139507	-1.28868	0.181745
LINC01061	-2.44692	0.152734	-1.51553	0.17615	-1.0243	0.230553
LINC01089	-2.371	0.100182	-2.28338	0.0897831	-1.70531	0.0728171
LINC01116	3.186	0.0500547	0.193574	0.909629	1.54471	0.294726
LINC01133	-3.69227	0.525085	-1.55481	0.628638	1.71374	0.287997
LINC01356	-9.38404	0.0127487	#NAME?	0.0131927	-9.97614	0.0131526
LINC01503	1.946	0.0134429	2.9705	0.069875	2.67191	0.000569375
LINC01578	-1.62825	0.0947641	-0.976788	0.0131029	-1.63835	0.000185438
LINGO2	Inf	0.130507	Inf	0.105819	Inf	0.138402
LINS	-1.72028	0.0619001	-3.17014	0.0332865	-2.06875	0.00999367
LIPA	-2.31551	0.554929	-2.32019	0.554534	-1.83717	0.586741
LIPG	0.222852	0.923578	2.48225	0.244272	2.82913	0.369228
LIPT1	-3.19832	0.156521	-2.77223	0.161201	-1.45419	0.162121
LLPH	0.402383	0.80799	0.281635	0.868189	0.282563	0.864532
LMAN1	0.503422	0.375837	0.565278	0.298628	0.487047	0.360064
LMBR1L	2.47833	0.0564018	2.901	0.00833609	2.99678	0.00519817
LMBRD1	1.73565	0.0807055	1.43646	0.119088	1.42775	0.127614
LMNB1	-1.64949	0.312046	-3.30185	0.243547	-2.16773	0.275333
LMNB2	-0.270043	0.364614	-1.50145	0.102475	-1.12601	0.113721
LMO4	0.652463	0.037289	1.72619	0.0364675	1.61769	0.0370031
LMO7-AS1	5.65986	0.000652749	5.68412	0.0273496	5.50914	0.0489183
LOC100130872	3.65487	0.0728811	6.49446	0.0384104	6.45367	0.0207276
LOC100131564	-5.13798	0.0399486	-4.49176	0.0513937	-4.59527	0.03929
LOC100233156	-1.64166	0.252825	-0.89433	0.34358	-1.19595	0.29474
LOC100419583	-2.49744	0.0282956	-1.11648	0.0475636	-1.47041	0.00782915
LOC100507564	Inf	0.0887188	Inf	0.0630514	Inf	0.0182429
LOC101243545	-1.46641	0.0097143	-0.955324	0.0267201	-1.25934	0.00246048
LOC101927021	-2.33172	0.568917	-1.58045	0.625348	-3.59502	0.526879
LOC101927151	-0.618364	0.801625	-0.640519	0.783633	-0.457888	0.831054
LOC101927359	Inf	0.0664132	Inf	0.232225	Inf	0.147227
LOC101928796	Inf	0.5	Inf	0.42265	Inf	0.193574
LOC101929718	-1.71887	0.612623	-1.10535	0.687142	-0.736495	0.757937
LOC101929767	-0.320752	0.694373	-0.593087	0.531472	-0.947108	0.420199
LOC102724814	-3.44582	0.126574	-2.13815	0.100004	-2.04087	0.0987523
LOC113230	-3.16361	0.210446	-2.77313	0.218404	-3.18944	0.205372
LOC146880	-5.74765	0.496125	-2.8266	0.537985	-2.6303	0.544614
LOC153684	-2.88564	0.145226	-2.14146	0.182008	-2.62893	0.172354
LOC283788	0.29295	0.285934	0.759869	0.0794803	0.799366	0.192922
LOC389831	-1.08472	0.245188	-1.33477	0.204719	-1.58495	0.201232
LOC389906	-0.756972	0.0632339	-0.75119	0.0478161	-0.288727	0.20452
LOC440434	-0.299939	0.89801	-0.233359	0.90814	3.36707	0.198696
LOC441155	-1.23113	0.0552309	-1.41699	0.0576359	-0.788099	0.0668827
LOC645166	2.79926	0.0467954	1.62475	0.00509296	1.28491	0.21532
LOC729737	-6.20101	0.0299495	-3.89703	0.0107036	-5.87621	0.0362352
LOC729970	Inf	0.0794688	Inf	0.0897772	Inf	0.0256001
LONP1	-0.476563	0.526002	0.382145	0.123586	0.693937	0.0597727
LONRF1	-2.33521	0.18563	-2.77366	0.187883	-2.21492	0.205807
LOX	5.13117	0.0824832	4.8812	0.000635565	4.69542	0.101611
LOXL1-AS1	-1.77546	0.178273	-4.4413	0.166091	-5.65019	0.163286
LOXL4	0.0738097	0.90174	1.22718	0.109038	1.55526	0.0132578
LPAR1	2.71363	0.345844	2.10233	0.168426	2.34426	0.0641095
LPAR2	-1.8568	0.03317	-2.22298	0.00350536	-2.04251	0.0196432
LPCAT1	-1.38216	0.108212	-1.80887	8.18116e-05	-1.72963	0.00720398
LPCAT3	-0.445164	0.358309	-0.716524	0.238384	-0.999884	0.183206
LPXN	1.1843	0.285891	-0.703358	0.6424	-0.373184	0.774895
LRFN1	Inf	0.5	NA	NA	NA	NA
LRFN4	-0.59574	0.424036	-0.892996	0.310012	-0.630738	0.414946
LRP1	2.12307	0.00928187	3.30432	0.016469	3.60045	0.0995146
LRP3	0.515548	0.604564	0.247366	0.708734	0.369372	0.567643
LRP8	-1.19099	0.0443337	-1.48531	0.0789056	-2.03264	0.0544788
LRPAP1	-0.469875	0.499511	0.170901	0.734254	-0.0241823	0.966115
LRRC20	-0.987644	0.109423	-1.85117	0.0735945	-1.00921	0.110758
LRRC28	-1.00947	0.0487075	-0.692845	0.132744	-1.29837	0.00361665
LRRC32	3.64142	0.48598	4.23819	0.16559	4.48843	0.167417
LRRC4	2.31604	0.155765	-0.361224	0.862339	-0.803169	0.743232
LRRC75A-AS1	-0.789022	0.294911	-0.149743	0.749433	0.083308	0.872274
LRRC8A	0.0806434	0.935015	-1.38654	0.193532	-0.633041	0.295563
LRRC8D	-2.02648	0.243152	0.56949	0.579854	0.229921	0.687204
LRRFIP1	0.145131	0.899592	-0.789442	0.426184	-0.467655	0.60453
LRRN1	-7.44535	0.0474906	#NAME?	0.0483731	-8.4265	0.0484104
LRSAM1	0.316177	0.410517	-0.832002	0.0964565	-0.11795	0.180372
LRWD1	-0.757423	0.192576	-1.36427	0.134205	-0.782897	0.185732
LSG1	0.189494	0.677283	-0.559148	0.404778	-0.403371	0.502856
LSM1	-3.24765	0.43876	-1.04694	0.61718	-1.88453	0.499857
LSM10	-1.58052	0.145727	-1.09041	0.213466	-1.2901	0.1832
LSM4	2.95493	0.0848008	2.20157	0.00773851	1.81355	0.0652708
LSM7	-0.63172	0.790683	-1.27692	0.661535	0.329952	0.83992
LSR	-5.17514	0.0926826	-6.32302	0.0902407	-4.43085	0.0949493
LTA4H	-1.77804	0.00782652	-1.09139	0.0242473	-1.24626	0.00873613
LTBP3	2.83803	0.00394634	2.59579	0.0165815	3.35252	0.0342621
LUC7L	-3.30331	0.0191851	-1.95767	0.000984293	-2.27664	0.000712904
LUC7L3	-2.53073	0.085386	-1.91279	0.0500047	-2.82402	0.077368
LUM	-1.24797	0.136707	2.48146	0.119627	1.7632	0.0960741
LURAP1L	-1.31189	0.534018	2.17805	0.0604691	1.24041	0.242598
LUZP1	0.558615	0.146669	0.472965	0.477578	-0.0891276	0.679997
LXN	3.54446	0.0265382	4.12697	0.00640245	3.44368	0.0250913
LY6E	-1.37801	0.563111	0.768296	0.517202	0.801854	0.505466
LY96	Inf	0.0469022	Inf	0.104913	Inf	0.0492783
LYAR	-2.38499	0.0457031	-2.67025	0.0660686	-2.78949	0.0565442
LYL1	-1.79215	0.122146	-3.8258	0.125808	-2.17673	0.109566
LYNX1	1.63009	0.280693	2.64781	0.0569205	3.89122	0.0415591
LYPD3	-8.05945	0.0670955	-5.34406	0.0678327	-7.76845	0.0673411
LYPD6	-0.916312	0.292478	0.763612	0.40007	-1.10643	0.270136
LYPLA1	-2.15166	0.0833839	-0.93064	0.0208557	-1.35477	0.0103657
LYRM1	-3.13825	0.360387	-1.80249	0.424655	-0.371833	0.761496
LYRM4	-0.875298	0.495525	0.406179	0.349578	-0.903886	0.248831
LYRM5	0.330014	0.517633	0.751989	0.304196	0.00813995	0.987291
LYRM9	-0.274538	0.890783	-1.07741	0.691544	-0.767506	0.751126
LZTR1	0.625764	0.324416	1.14783	0.0275203	0.634268	0.100462
LZTS3	-2.55119	0.199952	-1.51174	0.240865	-1.28327	0.257694
MACROD1	-5.34355	0.507876	-1.21696	0.669931	-1.66981	0.616213
MAD1L1	-2.00587	0.0401018	-1.99441	0.0281197	-1.69407	0.0167693
MAD2L1	-4.15812	0.127309	-5.63615	0.128433	-5.85181	0.128255
MAD2L1BP	-0.665428	0.502894	-1.19678	0.366526	-1.52679	0.329912
MAD2L2	-1.15773	0.240329	-2.11768	0.177968	-1.47247	0.212715
MAEA	0.673588	0.0225343	-0.0267029	0.934883	0.339151	0.126739
MAFG	0.123487	0.797527	0.949502	0.269694	0.358763	0.482073
MAFG-AS1	1.17489	0.411452	0.906382	0.539101	1.29317	0.35972
MAFIP	1.05439	0.471222	0.23653	0.888313	-0.615113	0.789199
MAFK	-2.01513	0.471855	-1.22979	0.553789	-1.45885	0.522905
MAGT1	0.90471	0.384216	0.883218	0.379498	1.05745	0.321251
MAK16	-0.942731	0.0160124	-2.33395	0.0195898	-1.77825	0.00254681
MALL	4.03215	0.242062	0.520663	0.73968	0.854932	0.595866
MALSU1	-0.480597	0.82424	0.278375	0.870384	0.323498	0.843263
MAML1	0.828719	0.0426395	0.0085264	0.961944	0.323363	0.285504
MAMLD1	2.5956	0.329231	1.99438	0.124471	3.17487	0.0160731
MAMSTR	0.430623	0.786954	-0.720424	0.762062	0.0627525	0.971977
MAN1A1	-0.728079	0.359926	0.518565	0.316661	-0.120181	0.814659
MAN1A2	0.334566	0.761944	0.328946	0.769747	0.279047	0.803513
MAN1B1	0.654184	0.261605	1.15779	0.0653072	1.2683	0.0706786
MAN1C1	-3.3534	0.32021	1.99011	0.141803	-0.045753	0.969016
MAN2A1	1.25298	0.015857	1.52426	0.0349925	1.46626	0.0325895
MAN2B1	-1.12785	0.0397719	-0.283198	0.114437	-0.516211	0.0809387
MANBAL	0.0148778	0.980969	-0.290838	0.446328	-0.105511	0.882916
MANEAL	-5.23468	0.141969	-5.26554	0.141616	-5.76263	0.140702
MANF	-0.459811	0.136483	-0.536807	0.0942982	-0.412327	0.158377
MANSC1	-0.308139	0.0472799	-1.03344	0.0148031	-0.946148	0.00857554
MAP1LC3B2	0.320284	0.646729	0.28515	0.690078	-0.0719755	0.92756
MAP1S	1.22503	0.0712981	0.117603	0.831603	0.202004	0.689621
MAP2K3	1.91357	0.152135	1.00108	0.363111	0.267587	0.816004
MAP2K4	-0.104341	0.916926	0.501801	0.583928	0.100242	0.923372
MAP3K11	0.276418	0.662711	-1.16101	0.345738	-0.822259	0.436142
MAP3K6	0.346792	0.831583	0.912987	0.533407	0.973252	0.506186
MAP7	-4.80712	0.0832604	-4.71607	0.0821108	-4.69456	0.0859814
MAP7D1	2.01929	0.0632806	1.47211	0.0175308	1.5768	0.010314
MAP7D3	-1.00388	0.13389	-1.58164	0.0472319	-1.68716	0.0591199
MAPK6	-0.394093	0.520671	-0.171404	0.758094	0.0036444	0.993937
MAPK8IP1	0.558329	0.40569	0.191648	0.773467	0.552542	0.397872
MAPK8IP3	-2.12936	0.017388	-1.25912	0.0595789	-1.09089	0.0314269
MAPKAPK2	1.2466	0.0600992	0.583869	0.198571	0.381905	0.36926
MAPKAPK3	-0.734329	0.141059	-1.57936	0.0958226	-0.730481	0.18406
MARCH2	1.39959	0.320667	1.26746	0.392472	1.30789	0.356465
MARCH4	Inf	0.00759293	Inf	0.00188889	Inf	0.00128188
MARCH6	-2.33626	0.0300603	-1.30782	0.000306559	-0.793471	0.00279272
MARCKSL1	-0.123715	0.618915	-1.10982	0.133038	-0.625388	0.181539
MASP1	-3.00747	0.00367792	1.69069	0.0286574	-1.19948	0.020271
MAST1	-8.78526	0.415127	-6.40397	0.418057	-5.20902	0.422847
MASTL	-1.67369	0.319787	-2.31335	0.277437	-1.72894	0.319487
MAT2B	-0.716455	0.64675	-0.106805	0.92873	-0.146253	0.904038
MATR3	-1.78954	0.166051	-2.08391	0.148702	-1.96564	0.158524
MAU2	-1.2104	0.197917	0.216507	0.553536	-0.161568	0.718639
MBD1	-0.739146	0.0988157	-1.54357	0.0318403	-1.29473	0.0353431
MBD2	-0.391322	0.601146	-0.411955	0.585726	-0.837319	0.406678
MBD5	0.332549	0.585556	0.592327	0.321762	1.04939	0.225915
MBOAT2	0.887667	0.0481482	0.792314	0.0987367	0.972484	0.000564088
MBTPS2	-0.136773	0.756563	-0.271565	0.569882	-0.361997	0.485691
MCFD2	-0.712418	0.0284257	2.1786	0.0648435	1.24029	0.249044
MCL1	-1.02772	0.642889	-0.799874	0.69223	-2.54158	0.493072
MCM2	-2.45169	0.0423995	-4.2741	0.0465502	-3.81131	0.0544377
MCM3	-3.09267	0.144578	-4.12318	0.140378	-3.8013	0.140609
MCM3AP-AS1	-3.38506	0.34978	-4.72061	0.333033	-4.03052	0.340091
MCM4	-1.4186	0.205054	-3.48999	0.142416	-3.12239	0.147135
MCM5	-0.318058	0.663636	-3.25903	0.227035	-2.36044	0.252546
MCM6	-3.0988	0.0620338	-3.69565	0.0595131	-3.38037	0.0600268
MCRS1	0.151319	0.903951	-0.301808	0.838647	-0.186532	0.894856
MCTS1	-0.529953	0.0902037	-1.36053	0.0101382	-1.67885	0.0377779
MCU	-0.792034	0.614341	-1.1184	0.536471	-1.54155	0.475607
MCUR1	-0.176771	0.311499	-0.636912	0.272298	-0.0308648	0.933903
MDK	-1.05877	0.00177112	-0.470296	0.158701	0.600163	0.132678
MDM2	-0.323182	0.840102	0.471144	0.608648	0.823543	0.35627
ME1	2.75729	0.0293244	2.67893	0.067427	2.56639	0.0415058
ME2	0.512435	0.355864	-1.00058	0.310838	-1.08721	0.306692
ME3	-0.661585	0.779992	1.22536	0.392689	0.786156	0.59897
MED1	0.598489	0.258476	-0.766521	0.269532	0.0755449	0.857559
MED10	-0.515285	0.520431	-0.351039	0.584609	-0.251689	0.672865
MED20	-0.686032	0.582347	-1.03651	0.486078	-1.00615	0.491434
MED22	-3.67548	0.49003	-1.25336	0.631973	-3.12096	0.502914
MED24	-0.25392	0.408551	-0.900439	0.0897596	-0.600969	0.185197
MED27	-3.13618	0.0812117	-1.8773	0.0629743	-0.499825	0.448907
MED28	-1.64988	0.0735748	-1.38795	0.0218982	-1.55343	0.0489569
MED8	2.60382	0.0586686	1.48652	0.119712	1.98179	0.118165
MEF2BNB	-2.77949	0.399621	-0.620188	0.675018	-0.0774194	0.946769
MEG3	9.87143	0.12937	12.7447	0.31242	12.3747	0.197384
MEG9	4.35699	0.321346	4.74455	0.00247144	4.9996	0.0712973
MEGF8	0.466948	0.00129436	1.45733	0.0650594	1.55147	0.0630326
MEIS3	-0.0655384	0.973343	2.11097	0.132354	2.40941	0.0905268
MEMO1	2.761	0.0149302	1.43518	0.331801	1.50104	0.031607
MESDC2	-0.31048	0.725577	-0.0577135	0.941959	-0.126869	0.874869
MEST	2.81143	0.0257876	3.79894	0.123674	4.50338	0.117707
METRN	0.351407	0.695069	0.205202	0.81745	-0.0982942	0.918321
METRNL	-0.730046	0.0443368	-0.372696	0.195317	-0.111907	0.732166
METTL1	1.93495	0.161879	1.03403	0.474383	1.76371	0.190716
METTL13	-0.724312	0.0744638	-0.782659	0.00472858	-0.911152	0.00152684
METTL16	-1.09273	0.247152	-1.48341	0.209617	-1.17306	0.241997
METTL17	-1.94186	0.219017	-1.68481	0.241057	-1.82501	0.191644
METTL2B	-2.79796	0.0150738	-1.68336	0.0141797	-1.67907	0.00867076
METTL7A	-3.87081	0.0122363	-1.95194	0.00191164	-2.30304	0.0129595
MEX3A	-0.685938	0.363622	-1.4208	0.234439	-0.600134	0.393404
MEX3D	-0.184613	0.789985	-0.27919	0.703915	0.518713	0.514534
MFAP1	-0.219491	0.823582	0.148426	0.871182	-0.0904419	0.922727
MFAP3	-1.56442	0.516397	-1.44281	0.535327	-0.462793	0.76594
MFAP4	-3.26604	0.0493173	-0.4748	0.516152	-0.0612768	0.956408
MFGE8	2.63644	0.0677037	4.52636	0.0414076	4.22065	0.0981816
MFI2	-2.09729	0.023967	-0.10557	0.803714	-0.00140193	0.997242
MFI2-AS1	-4.50586	0.395736	-2.56671	0.438457	-1.95768	0.470991
MFN1	0.23473	0.744451	0.960651	0.202226	0.207308	0.779094
MFSD2A	1.9701	0.0530343	-0.465534	0.218267	0.0637748	0.84133
MFSD5	0.4314	0.124864	0.130282	0.689643	-0.0654864	0.822869
MFSD6	-0.92759	0.00259892	-1.08513	0.0154502	-0.935628	0.0024245
MGAT5	0.391937	0.746335	1.45307	0.191601	0.448675	0.74667
MGMT	Inf	0.5	Inf	0.00976937	Inf	0.040405
MGP	-1.48276	0.620948	-0.658094	0.765474	-0.420994	0.834077
MGST1	-0.798208	0.297644	-1.08271	0.21898	-0.786312	0.26298
MIB2	0.684023	0.652871	1.73018	0.221927	1.4833	0.376343
MICALL2	-1.63973	0.00160978	-0.857438	0.0461208	-1.28233	0.000405185
MIF4GD	-1.50294	0.334662	-1.7266	0.316539	-2.0141	0.298206
MINPP1	-0.809743	0.463275	0.0881111	0.815095	-0.874282	0.262858
MIR143HG	Inf	0.0138768	Inf	0.160638	Inf	0.0483394
MIR31HG	5.02339	0.0114512	4.60249	0.00096794	5.19369	0.0145217
MIR4435-2HG	1.3166	0.0379698	0.0591476	0.780866	-0.573308	0.180321
MISP	-5.41346	0.285429	-7.96071	0.280811	#NAME?	0.279844
MITF	-0.205695	0.825939	0.765051	0.37663	-0.982059	0.4806
MKI67	-2.00517	0.256835	-3.89256	0.211185	-3.3325	0.212157
MKLN1-AS	-2.21882	0.0493959	-0.895461	0.294216	-1.2494	0.028872
MKNK2	-1.67486	0.031465	-1.60521	0.017366	-1.13311	0.0704966
MKRN1	-0.849416	0.563272	-0.810256	0.573793	-1.28459	0.472532
MKRN2	0.242051	0.0865665	-0.295197	0.0568513	-0.32275	0.20235
MLEC	-2.90402	0.250524	-1.51736	0.286138	-3.31605	0.247525
MLH1	0.00394284	0.980756	-0.969686	0.00667142	-0.690577	0.00723925
MLPH	-2.57844	0.114672	-4.48169	0.114152	-3.95648	0.115416
MLX	-0.0844443	0.792466	-0.727806	0.194951	-0.888866	0.159977
MMADHC	-1.00576	0.350835	0.352194	0.613637	-0.646927	0.452489
MMD	-0.8451	0.549921	0.492226	0.570964	-0.556739	0.6433
MME	2.24995	0.0630337	4.04035	0.0711405	3.65809	0.0106518
MMP11	0.0398072	0.982324	0.122714	0.944376	0.701281	0.643733
MMP14	2.2899	0.0148248	2.93528	0.0156431	3.31466	0.000648597
MMP16	4.20734	0.030513	3.5863	0.00734307	4.60396	0.0531169
MMP19	1.63288	0.282634	4.43423	0.125203	4.75924	0.0948067
MMP2	0.731855	0.286014	3.0812	0.00621555	3.19187	0.0132262
MMP23B	Inf	0.5	Inf	0.226907	Inf	0.17038
MMP24-AS1	1.57469	0.0146442	1.35953	0.147336	1.25516	0.196303
MMP25-AS1	-2.36668	0.210714	-1.77068	0.182886	-0.602208	0.433458
MMP3	5.1156	0.0188001	5.53053	0.169788	5.31238	0.0157147
MOB2	-1.37373	0.2237	-0.164965	0.750999	-0.965402	0.279896
MOCOS	-4.89142	0.0274279	-3.50262	0.00323762	-1.96168	0.00339108
MOCS1	-4.4332	0.136923	-1.87053	0.114744	-0.695093	0.316641
MOCS2	-3.16248	0.194126	-2.81419	0.198319	-4.17731	0.183745
MOGS	-0.655796	0.63353	0.0518049	0.960299	0.192911	0.856371
MORC3	-0.891875	0.100139	-1.17355	0.0291406	-1.34977	0.0144064
MOSPD1	-0.0993383	0.941298	0.351526	0.756144	-0.797231	0.643969
MOV10	0.0342324	0.580464	0.170403	0.116304	-0.630307	0.0115048
MPC2	-2.60595	0.0276263	-0.551297	0.0902601	-2.02524	0.00899524
MPG	-0.237456	0.795933	1.03675	0.208829	0.766907	0.338674
MPHOSPH6	-3.34309	0.228648	-1.55773	0.295262	-2.27574	0.27579
MPHOSPH8	-1.64896	0.034049	-1.37945	0.0209218	-1.61546	0.0720322
MPLKIP	-0.0858286	0.212494	-0.352426	0.176835	0.0124968	0.939068
MPP1	-0.262457	0.564858	-1.08739	0.162743	-1.20938	0.169509
MPV17L2	0.781319	0.00720219	-0.248049	0.053089	-0.117282	0.608482
MPZ	-2.89119	0.0335062	#NAME?	0.072576	-4.13496	0.0365783
MRAS	2.96133	0.00846556	3.40941	0.134888	2.8848	0.214444
MRC2	2.39877	0.0776645	3.85648	0.0150237	4.11284	0.0359952
MRFAP1L1	-0.814454	0.275556	-0.753385	0.167539	-1.06818	0.0992738
MRGPRF	-2.38378	0.566377	4.98336	0.00410509	2.03965	0.370205
MROH6	-2.89158	0.275277	-3.74117	0.256604	-2.63408	0.281631
MRPL11	-3.06058	0.00944041	-1.57291	0.0069317	-3.35064	0.00550799
[truncated: 1,985 more rows]
