# Supplementary material for: Dynamics of a Protein Interaction Network Associated to the Aggregation of polyQ-Expanded Ataxin-1
Source: Genes (Basel). 2020 Sep 25;11(10):1129. doi: 10.3390/genes11101129 (PMC7600199; doi:10.3390/genes11101129)
Supplement: Supplementary file 1 [file genes-11-01129-s001.zip › Supplementary Material/Supplementary Table 2.xlsx]

## Sheet: Sheet1
REACTOME
Term	Overlap	P-value	Genes
Extracellular matrix organization Homo sapiens R-HSA-1474244	16/283	2.0673e-10	COL18A1;COL16A1;COL12A1;ITGA1;TNC;BGN;THBS1;COL1A1;MMP14;COL1A2;COL5A1;P4HA2;ADAMTS1;COL6A2;SDC1;CD44
Collagen biosynthesis and modifying enzymes Homo sapiens R-HSA-1650814	8/63	1.55876e-08	COL1A1;COL18A1;COL16A1;COL1A2;COL5A1;P4HA2;COL6A2;COL12A1
Integrin cell surface interactions Homo sapiens R-HSA-216083	6/67	8.38359e-06	COL18A1;COL16A1;ITGA1;TNC;THBS1;CD44
Diseases of glycosylation Homo sapiens R-HSA-3781865	6/88	4.02599e-05	SPON2;ADAMTS1;BGN;SDC1;THBS1;GPC6
Metabolism Homo sapiens R-HSA-1430728	29/1908	7.29385e-05	AKR1B1;MT1X;ENO1;TYMS;SLC5A3;LRP8;GNAI1;CYGB;RPS17;ALDH2;PHGDH;CHAC1;GPC6;RPS13;TEAD3;ACOT9;SREBF1;LYPLA1;RPL23;BGN;RPL13A;NUP93;SLC25A37;FABP3;RPS27;SDC1;PLCD3;PLCB2;CD44
TRANSFACand JASPAR PWMs
Term	Overlap	P-value	Genes
ETV4 (human)	23/1403	0.000154088	UNC13B;COL18A1;SREBF1;COL16A1;GSN;GREB1;HJURP;BGN;EMP1;ENO1;DGKZ;LRP8;CYGB;COL1A1;UBASH3B;MDK;FAM196B;COTL1;EMILIN1;TAX1BP3;C16ORF74;PLCB2;BCAR1
SREBF1 (human)	34/2587	0.000272676	SPON2;FKBP10;COL16A1;CLSTN2;SLC20A1;HHIP;RAB3D;HMGB2;AKR1B1;SLC1A5;TYMS;SLC5A3;CREG1;IGF2BP1;FAM83D;C16ORF74;RALGPS2;PLEKHG4;GSN;MYO10;RPL23;GREB1;LAPTM5;DGKZ;COL1A1;PER1;MMP14;FABP3;COL5A1;NUPR1;PLP2;CD44;BCAR1;ITM2C
TFAP2A (human)	42/3613	0.000624076	SPON2;COL18A1;FKBP10;RNASEH2A;SERPINE2;HMGB2;SLC1A5;METRNL;PIGW;CLU;SLC5A3;LRP8;CYGB;SPRED3;PDLIM2;CCND1;ALDH2;MDK;IGF2BP1;MICALL2;TNS3;C16ORF74;TEAD3;DUSP4;KLF10;PLEKHG4;CD74;IL1R1;BGN;UPF3A;DGKZ;CLDN11;FABP3;FRMD6;COL1A2;COL5A1;COL6A2;MXRA7;ATF3;BCAR1;CRLF1;ITM2C
TCFAP2A (human)	21/1367	0.000721512	KLF10;COL18A1;FKBP10;PLEKHG4;RNASEH2A;SERPINE2;HMGB2;METRNL;SLC5A3;CYGB;TMEM70;FRMD6;CSRP2;PDLIM2;NFIL3;P4HA2;MDK;COL6A2;MXRA7;C16ORF74;CRLF1
MIB2 (human)	22/1490	0.000902362	DUSP4;ACOT9;COL18A1;TCF7L1;COL16A1;CLSTN2;SERPINE2;SLC6A17;VPS13B;CLU;CYGB;MRPL54;SPRED3;PER1;MICALL2;SDC1;ALPK2;NUPR1;BCAR1;ITM2C;TEAD3;TOMM6
