# Supplementary material for: Dynamics of a Protein Interaction Network Associated to the Aggregation of polyQ-Expanded Ataxin-1
Source: Genes (Basel). 2020 Sep 25;11(10):1129. doi: 10.3390/genes11101129 (PMC7600199; doi:10.3390/genes11101129)
Supplement: Supplementary file 1 [file genes-11-01129-s001.zip › Supplementary Material/Supplementary Table 3.xlsx]

## Sheet: Mice-Week 5
Enrichment Term	Overlap	p-value	Genes
Aldosterone synthesis and secretion	8/81	9.67164e-05	NR4A2;NR4A1;PLCB3;DAGLA;NPR1;CAMK2A;CREB5;CACNA1G
Circadian entrainment	7/95	0.00154344	PER2;PER1;PLCB3;CAMK2A;FOS;CACNA1G;GNG13
Protein digestion and absorption	6/90	0.0054212	COL17A1;COL18A1;SLC9A3;COL24A1;COL5A1;ELN
Renin secretion	5/64	0.00561264	PLCB3;NPR1;PTGER2;CLCA2;ADRB1
Cholinergic synapse	6/111	0.0144922	PLCB3;CAMK2A;KCNJ14;FOS;GNG13;CREB5
ECM-receptor interaction	5/82	0.0155255	COMP;GP1BB;LAMC2;ITGB7;THBS1
Mucin type O-Glycan biosynthesis	3/31	0.0173879	GALNT15;GCNT1;ST3GAL1
PI3K-Akt signaling pathway	12/341	0.0196967	COMP;FGF17;NR4A1;FGF7;LAMC2;ITGB7;IL7R;THBS1;EPOR;GNG13;YWHAH;CREB5
Hematopoietic cell lineage	5/88	0.0204682	HLA-DRB5;GP1BB;IL7R;EPOR;CD22
Glycosphingolipid biosynthesis - globo series	2/14	0.0249639	FUT2;ST3GAL1
Neuroactive ligand-receptor interaction	10/277	0.0271952	MC3R;GABBR1;CYSLTR2;HRH3;GALR1;PTGER2;GRIK1;ADRB1;DRD3;ADRA2B
Primary immunodeficiency	3/37	0.0278078	CIITA;IL7R;ADA
Dopaminergic synapse	6/129	0.0280231	PLCB3;CAMK2A;FOS;DRD3;GNG13;CREB5
cGMP-PKG signaling pathway	7/167	0.0302141	PLCB3;KCNJ8;NPR1;ATP2A3;ADRB1;ADRA2B;CREB5
Nitrogen metabolism	2/17	0.0360282	CA7;CA8
Primary bile acid biosynthesis	2/17	0.0360282	CYP27A1;SLC27A5
Cell adhesion molecules (CAMs)	6/142	0.0417746	NTNG2;HLA-DRB5;MPZ;PTPRM;ITGB7;CD22
Transcriptional misregulation in cancer	7/180	0.0425774	PER2;NR4A3;BCL6;PLAU;ZBTB16;TMPRSS2;ITGB7
Calcium signaling pathway	7/180	0.0425774	PLCB3;CYSLTR2;ITPKA;CAMK2A;ATP2A3;ADRB1;CACNA1G

## Sheet: Mice-Week12
Enrichment Term	Overlap	p-value	Genes
Retrograde endocannabinoid signaling	22/101	1.00349e-07	PRKCG;GRIA2;GABRB2;GABRA1;GABRB1;DAGLA;GABRA6;KCNJ9;GABRA4;ITPR1;ADCY1;GABRG3;GABRG2;GRM1;GNAI1;GNG13;GNAO1;RIMS1;PLCB3;PLCB2;GRIA3;KCNJ3
Circadian entrainment	20/95	6.77151e-07	RYR1;PRKCG;RYR2;GUCY1A2;GRIA2;KCNJ9;CAMK2A;ITPR1;ADCY1;GNAI1;CACNA1G;GNG13;GNAO1;PER2;PLCB3;GRIN2A;PLCB2;PRKG1;GRIA3;KCNJ3
Long-term depression	15/60	1.70477e-06	RYR1;PRKCG;GUCY1A2;GRIA2;PPP1R17;GRID2;MAP2K1;ITPR1;GRM1;GNAI1;GNAO1;PLCB3;PLCB2;PRKG1;GRIA3
Glutamatergic synapse	21/114	3.54487e-06	PRKCG;GRIA2;ITPR1;GRIK4;GRIK1;ADCY1;SLC1A6;GRM1;GNAI1;GLS;GNG13;GNAO1;GRM3;GRIN2A;PLCB3;GRM7;HOMER3;PLCB2;GRIA3;SHANK2;KCNJ3
Gap junction	18/88	3.7429e-06	PRKCG;GUCY1A2;MAP2K1;HTR2B;ITPR1;ADCY1;GRM1;TUBA4A;GNAI1;TUBA1C;TUBB6;GJA1;TUBA1B;PLCB3;TUBB2A;PLCB2;PRKG1;TUBA8
Morphine addiction	18/91	6.16512e-06	PRKCG;GABRB2;GABBR2;GABRA1;GABRB1;GABBR1;GABRA6;KCNJ9;GABRA4;ADCY1;GABRG3;GABRG2;GNAI1;GNG13;GNAO1;PDE10A;GRK5;KCNJ3
Oxytocin signaling pathway	23/158	6.70563e-05	PRKCG;RYR1;GUCY1A2;RYR2;PRKAB2;MAP2K1;JUN;CAMK1D;NPR1;KCNJ9;CAMK2A;ITPR1;ADCY1;GNAI1;GNAO1;CACNB2;PLCB3;CACNB4;CCND1;CAMK4;CACNG2;PLCB2;KCNJ3
Nicotine addiction	10/40	9.17189e-05	GRIA2;GABRB2;GABRA1;GABRB1;GRIN2A;GABRA6;GABRA4;GABRG3;GRIA3;GABRG2
Long-term potentiation	13/66	0.000123029	PRKCG;GRIA2;MAP2K1;CAMK2A;ITPR1;ADCY1;GRM1;RPS6KA3;PLCB3;GRIN2A;PPP1R1A;CAMK4;PLCB2
GABAergic synapse	15/88	0.000210848	PRKCG;GABRB2;GABBR2;GABRA1;GABRB1;GABBR1;GABRA6;GABRA4;ADCY1;GABRG3;GABRG2;GNAI1;GLS;GNG13;GNAO1
Phosphatidylinositol signaling system	16/98	0.000220377	PRKCG;CDS1;DGKE;DGKB;ITPR1;DGKZ;INPP4A;PLCB3;INPP5A;IMPA1;ITPKA;PLCD3;PLCB2;DGKI;IP6K3;DGKH
Dopaminergic synapse	19/129	0.000239466	PRKCG;GRIA2;KCNJ9;CAMK2A;ITPR1;GNAI1;GNG13;GNAO1;GRIN2A;PLCB3;GNAL;TH;CREB3L1;KIF5A;PPP1R1B;PLCB2;GRIA3;SCN1A;KCNJ3
Estrogen signaling pathway	16/99	0.000248515	SHC4;GABBR2;MAP2K1;JUN;GABBR1;SHC3;KCNJ9;ITPR1;ADCY1;GRM1;GNAI1;GNAO1;PLCB3;CREB3L1;PLCB2;KCNJ3
Melanogenesis	16/100	0.000279711	PRKCG;MAP2K1;TCF7L1;WNT7B;CAMK2A;ADCY1;TYR;WNT16;GNAI1;GNAO1;WNT6;PLCB3;KITLG;CREB3L1;PLCB2;WNT3
Arrhythmogenic right ventricular cardiomyopathy (ARVC)	13/74	0.000403971	RYR2;TCF7L1;ITGA1;ATP2A2;CACNB2;GJA1;CACNB4;ITGA8;DMD;CTNNA3;CTNNA2;CACNG2;DSC2
cAMP signaling pathway	24/199	0.000839477	RYR2;GABBR2;GRIA2;JUN;GABBR1;MAP2K1;NPR1;BDNF;HHIP;F2R;CAMK2A;ATP2A2;ATP2B2;ADCY1;SSTR2;GNAI1;HCAR2;GRIN2A;CREB3L1;NPY;CAMK4;PPP1R1B;RAC2;GRIA3
Calcium signaling pathway	22/180	0.00113592	PRKCG;RYR1;RYR2;PTGER1;F2R;CAMK2A;ITPR1;HTR2B;ATP2A3;ATP2A2;ATP2B2;ADCY1;ADRA1B;GRM1;CACNA1G;GRIN2A;PLCB3;GNAL;CAMK4;ITPKA;PLCD3;PLCB2
Cocaine addiction	9/49	0.00222818	GRM3;GRIA2;GRIN2A;JUN;TH;BDNF;CREB3L1;PPP1R1B;GNAI1
Phospholipase D signaling pathway	18/144	0.00239595	SHC4;DGKE;MAP2K1;SHC3;DGKB;F2R;ADCY1;DGKZ;GRM1;GRM3;CYTH3;PLCB3;KITLG;GRM7;CXCR2;PLCB2;DGKI;DGKH
Complement and coagulation cascades	12/79	0.00246042	C1QB;C3;C4A;C1QA;C8G;PLAU;PROS1;ITGB2;F2R;C3AR1;CD46;C1QC
Amoebiasis	14/100	0.00246839	PRKCG;ARG1;ITGB2;LAMC2;ADCY1;COL1A1;PLCB3;COL1A2;GNAL;C8G;CASP3;CD14;PLCB2;TLR2
Cholinergic synapse	15/111	0.00250811	PRKCG;MAP2K1;CAMK2A;ITPR1;ADCY1;GNAI1;GNG13;GNAO1;PLCB3;CREB3L1;CAMK4;BCL2;KCNQ4;PLCB2;KCNJ3
Serotonergic synapse	15/112	0.00273974	PRKCG;GABRB2;MAP2K1;GABRB1;DUSP1;KCNJ9;ITPR1;HTR2B;GNAI1;GNG13;GNAO1;PLCB3;CASP3;PLCB2;KCNJ3
Aldosterone synthesis and secretion	12/81	0.00304609	PRKCG;PLCB3;DAGLA;CAMK1D;NPR1;CREB3L1;CAMK4;CAMK2A;ITPR1;ADCY1;PLCB2;CACNA1G
Ribosome	17/137	0.00336732	LOC101929876;RPL41;RPL21;RPL31;RPL34;RPL23;MRPL27;MRPL17;RPL13A;RPS26;RPS14;RPS17;RPS27;RPL18A;RPL14;RPL27;RPL22L1
ECM-receptor interaction	12/82	0.0033786	COL1A1;SV2C;COL1A2;COL6A2;ITGA1;TNC;ITGA8;TNR;SDC1;LAMC2;THBS1;CD44
Neuroactive ligand-receptor interaction_Homo sapiens_hsa04080	28/277	0.00467904	GABRB2;GRIA2;GABRB1;PTGER1;HTR2B;GRIK4;GRIK1;PTH1R;ADRA1B;GRM1;GRM3;GRIN2A;GRM7;GALR1;C3AR1;S1PR2;GRIA3;GABBR2;GABRA1;GABBR1;GRID2;GABRA6;GABRA4;F2R;OPRK1;SSTR2;GABRG3;GABRG2
Pertussis_Homo sapiens_hsa05133	11/75	0.00482485	C1QB;C3;C4A;C1QA;JUN;CASP3;ITGB2;CD14;TIRAP;GNAI1;C1QC
Amphetamine addiction_Homo sapiens_hsa05031	10/67	0.00621794	PRKCG;GRIA2;GRIN2A;JUN;TH;CREB3L1;CAMK4;CAMK2A;PPP1R1B;GRIA3
Salivary secretion_Homo sapiens_hsa04970	12/89	0.00661027	PRKCG;CST3;GUCY1A2;PLCB3;KCNMA1;ITPR1;ATP2B2;AQP5;ADCY1;ADRA1B;PLCB2;PRKG1
Chagas disease (American trypanosomiasis)_Homo sapiens_hsa05142	13/104	0.00907057	C1QB;C1QA;JUN;ADCY1;GNAI1;C3;GNAO1;PLCB3;GNAL;CCL5;PLCB2;TLR2;C1QC
Apoptosis_Homo sapiens_hsa04210	16/140	0.00956702	HRK;MAP2K1;JUN;PDPK1;ITPR1;TNFRSF10A;TRAF1;TUBA4A;CTSS;BBC3;TUBA1C;TUBA1B;CASP3;BCL2;BIRC2;TUBA8
Focal adhesion_Homo sapiens_hsa04510	21/202	0.00969485	PRKCG;SHC4;JUN;MAP2K1;SHC3;PDPK1;ITGA1;TNC;LAMC2;ARHGAP5;THBS1;COL1A1;COL1A2;CCND1;COL6A2;RAC2;BCL2;ITGA8;TNR;BIRC2;BCAR1
Hippo signaling pathway_Homo sapiens_hsa04390	17/153	0.010122	TCF7L1;WNT7B;ITGB2;WNT16;BMP5;BBC3;WNT6;DLG2;CCND1;ID2;CTNNA3;CTNNA2;WNT3;BIRC2;LLGL2;YWHAH;TEAD3
Proteoglycans in cancer_Homo sapiens_hsa05205	21/203	0.0102242	PRKCG;MAP2K1;PDPK1;SDC2;WNT7B;CAMK2A;ITPR1;ANK2;WNT16;CBL;THBS1;WNT6;TFAP4;CCND1;PLAU;CASP3;SDC1;PTPN6;CD44;WNT3;TLR2
Phagosome_Homo sapiens_hsa04145	17/154	0.0107646	TFRC;ITGB2;CYBA;HLA-A;THBS1;TUBA4A;CTSS;C3;TUBA1C;TUBB6;TUBA1B;TUBB2A;FCGR2A;CLEC7A;CD14;TUBA8;TLR2
Cell adhesion molecules (CAMs)_Homo sapiens_hsa04514	16/142	0.01089	CD86;CD274;NTNG2;NEGR1;SDC2;ITGB2;PTPRM;NRXN2;HLA-A;GLG1;PTPRC;CD28;ITGA8;SDC1;TIGIT;CD22
Alzheimer's disease_Homo sapiens_hsa05010	18/168	0.0118689	NDUFA9;NDUFA12;COX4I2;ITPR1;ATP2A3;NDUFB2;LPL;ATP2A2;SDHC;COX6A1;COX6B2;COX7C;GRIN2A;PLCB3;APH1B;CASP3;NDUFS5;PLCB2
Rap1 signaling pathway_Homo sapiens_hsa04015	21/211	0.0153462	PRKCG;MAP2K1;F2R;ITGB2;ADCY1;THBS1;GNAI1;GNAO1;GRIN2A;PLCB3;KITLG;FGF7;EFNA3;EFNA2;FGF18;RAC2;FGF13;PLCB2;FGF12;FGF11;BCAR1
Adrenergic signaling in cardiomyocytes_Homo sapiens_hsa04261	16/148	0.0157385	RYR2;CAMK2A;ATP2A2;ATP2B2;ADCY1;ADRA1B;GNAI1;CACNB2;PLCB3;CACNB4;PPP1R1A;CREB3L1;BCL2;CACNG2;SCN4B;PLCB2
Pathogenic Escherichia coli infection_Homo sapiens_hsa05130	8/55	0.0159092	TUBA1C;TUBB6;TUBA1B;TUBB2A;ARPC1B;CD14;TUBA4A;TUBA8
Prion diseases_Homo sapiens_hsa05020	6/35	0.0164881	C1QB;C1QA;MAP2K1;C8G;CCL5;C1QC
Choline metabolism in cancer_Homo sapiens_hsa05231	12/101	0.0173265	PRKCG;DGKE;MAP2K1;JUN;LYPLA1;DGKB;PDPK1;EIF4EBP1;RAC2;DGKZ;DGKI;DGKH
Staphylococcus aureus infection_Homo sapiens_hsa05150	8/56	0.0176181	C1QB;C3;C4A;C1QA;FCGR2A;ITGB2;C3AR1;C1QC
Protein digestion and absorption_Homo sapiens_hsa04974	11/90	0.0182659	COL17A1;COL1A1;COL18A1;SLC9A3;COL27A1;COL1A2;COL5A1;XPNPEP2;COL6A2;COL5A3;SLC16A10
PI3K-Akt signaling pathway_Homo sapiens_hsa04151	30/341	0.0223862	TNC;LAMC2;THBS1;FGF7;CCND1;CREB3L1;EIF4EBP1;TNR;YWHAH;IFNAR2;MAP2K1;PDPK1;F2R;ITGA1;EPOR;GNG13;COL1A1;KITLG;EFNA3;COL1A2;EFNA2;COL6A2;FGF18;BCL2;ITGA8;FGF13;PIK3AP1;FGF12;FGF11;TLR2
Pathways in cancer_Homo sapiens_hsa05200	34/397	0.022626	PTGER1;HHIP;LAMC2;ADCY1;CBL;RASGRP1;GNAI1;WNT6;FGF7;CCND1;CASP3;RAC2;CTNNA3;CTNNA2;WNT3;PRKCG;JUN;MAP2K1;TCF7L1;WNT7B;PLEKHG5;F2R;TRAF1;WNT16;GNG13;PLCB3;KITLG;FGF18;BCL2;FGF13;PLCB2;FGF12;BIRC2;FGF11
Viral myocarditis_Homo sapiens_hsa05416	8/59	0.02353	CD86;CCND1;CASP3;ITGB2;RAC2;CD28;DMD;HLA-A
Pancreatic secretion_Homo sapiens_hsa04972	11/96	0.0280937	PRKCG;RYR2;PLCB3;RAB3D;KCNMA1;ATP2A3;ITPR1;ATP2A2;ATP2B2;ADCY1;PLCB2
Insulin secretion_Homo sapiens_hsa04911	10/85	0.0300757	PRKCG;RYR2;PLCB3;PCLO;ABCC8;CREB3L1;KCNMA1;CAMK2A;ADCY1;PLCB2
Butirosin and neomycin biosynthesis_Homo sapiens_hsa00524	2/5	0.0316531	HKDC1;HK2
MAPK signaling pathway_Homo sapiens_hsa04010	23/255	0.0325819	PRKCG;DUSP4;JUN;PTPRR;MAP2K1;JUND;DUSP1;BDNF;RASGRP1;CACNA1G;RPS6KA3;CACNB2;FGF7;CACNB4;CASP3;NTF3;FGF18;RAC2;CD14;FGF13;CACNG2;FGF12;FGF11
Renin secretion_Homo sapiens_hsa04924	8/64	0.0362558	GUCY1A2;PLCB3;NPR1;KCNMA1;ITPR1;PLCB2;GNAI1;AGT
Alcoholism_Homo sapiens_hsa05034	17/179	0.0399788	SHC4;HDAC4;MAP2K1;SHC3;H3F3C;BDNF;HIST1H2BI;H2AFV;GNAI1;GNG13;GNAO1;GRIN2A;TH;CREB3L1;NPY;CAMK4;PPP1R1B
cGMP-PKG signaling pathway_Homo sapiens_hsa04022	16/167	0.0423604	GUCY1A2;MAP2K1;NPR1;ITPR1;ATP2A3;ATP2A2;ATP2B2;ADCY1;ADRA1B;GNAI1;PLCB3;CREB3L1;KCNMA1;PDE5A;PLCB2;PRKG1
Cardiac muscle contraction_Homo sapiens_hsa04260	9/78	0.0427292	RYR2;CACNB2;CACNB4;COX4I2;ATP2A2;COX6A1;COX6B2;CACNG2;COX7C
Wnt signaling pathway_Homo sapiens_hsa04310	14/142	0.0451013	PRKCG;JUN;TCF7L1;WNT7B;CAMK2A;WNT16;DKK1;WNT6;PLCB3;CCND1;RAC2;TBL1X;PLCB2;WNT3
Parkinson's disease_Homo sapiens_hsa05012	14/142	0.0451013	NDUFA9;NDUFA12;LRRK2;COX4I2;NDUFB2;SDHC;COX6A1;COX6B2;COX7C;GNAI1;GNAL;TH;CASP3;NDUFS5

## Sheet: Mice-Week 28
Enrichment Term	Overlap	p-value	Genes
Glutamatergic synapse	17/114	0.00010746	GRIA2;HOMER1;SLC1A2;ITPR1;SLC1A3;GRIK1;GRIK2;SLC1A6;GRM1;GNAO1;PLCB3;GRM7;GRM8;HOMER3;SLC38A3;GRIA3;KCNJ3
cAMP signaling pathway	24/199	0.000153089	GABBR2;GRIA2;OXTR;JUN;GABBR1;NPR1;HHIP;F2R;PDE3B;HTR1B;ATP2A2;BRAF;GLI1;SSTR2;TSHR;NFKBIA;CREB3L2;AKT3;FXYD1;PLCE1;ORAI1;MYL9;RAPGEF3;GRIA3
Nitrogen metabolism	6/17	0.000165707	CA5B;CA5A;CA4;CA7;CA9;CA8
MAPK signaling pathway	28/255	0.000228211	PTPRR;NLK;RASGRP1;FGF3;CACNA1G;RPS6KA3;FGF7;RPS6KA5;CASP3;AKT3;NTF3;FGF20;DUSP4;MAP3K2;JUN;JUND;IL1R1;CACNA2D1;BRAF;DUSP8;CACNB2;CACNB4;FGF14;TAOK1;PTPN7;MAP3K13;SOS1;FGFR3
Long-term depression	11/60	0.000282434	LYN;GNAO1;GUCY1A2;GRIA2;PPP1R17;GRID2;PLCB3;ITPR1;BRAF;GRM1;GRIA3
Neuroactive ligand-receptor interaction	28/277	0.000862415	OPRD1;CHRNA1;GABRB2;GRIA2;VIPR1;OXTR;CHRNA2;GRIK1;PTH1R;GRIK2;GRM1;HRH3;GRM7;GALR1;GRM8;S1PR2;S1PR5;GRIA3;NTSR2;GABBR2;GABBR1;GRID2;F2R;HTR1B;SSTR2;ADRA2A;TSHR;APLNR
Pertussis	11/75	0.00195469	C1QB;C3;CXCL6;C4A;C1QA;CASP7;JUN;CASP3;IRF1;IRF8;C1QC
Rap1 signaling pathway	22/211	0.00199793	NGFR;CSF1R;F2R;BRAF;ACTB;FGF3;PGF;GNAO1;PLCB3;KITLG;FGF7;EFNA3;FGF14;AKT3;KDR;FGF20;PLCE1;PFN4;PFN1;FGFR3;RAPGEF3;BCAR1
Regulation of actin cytoskeleton	22/214	0.00238481	CYFIP2;GSN;ARPC1B;F2R;MSN;BRAF;IQGAP2;ACTB;ARHGAP35;FGF3;FGD3;FGF7;FGF14;APC;FGF20;ITGAX;PFN4;PFN1;SOS1;MYL9;FGFR3;BCAR1
Phospholipase D signaling pathway	16/144	0.00418407	FCER1G;DGKB;F2R;DGKZ;GRM1;MTOR;AGPAT4;DNM3;CYTH3;PLCB3;KITLG;GRM7;AKT3;GRM8;SOS1;RAPGEF3
Platelet activation	14/122	0.00535862	LYN;GUCY1A2;FCER1G;GP1BB;F2R;ITPR1;RASGRP1;GP5;ARHGAP35;ACTB;COL1A1;PLCB3;AKT3;ORAI1
Apoptosis	15/140	0.00758974	HRK;JUN;ENDOG;ITPR1;EIF2AK3;ACTB;CTSS;BBC3;NFKBIA;CASP7;CASP3;AKT3;BCL2;PMAIP1;CTSD
Oxytocin signaling pathway	16/158	0.0100639	GUCY1A2;OXTR;PRKAB2;JUN;CAMK1D;NPR1;CACNA2D1;ITPR1;ACTB;NFATC4;GNAO1;CACNB2;PLCB3;CACNB4;MYL9;KCNJ3
Neurotrophin signaling pathway	13/120	0.0113712	NGFR;JUN;RIPK2;BRAF;NFKBIA;RPS6KA3;RPS6KA5;AKT3;NTF3;BCL2;SOS1;SH2B2;NFKBIB
Estrogen signaling pathway	11/99	0.0159577	GNAO1;GABBR2;JUN;PLCB3;GABBR1;CREB3L2;AKT3;ITPR1;SOS1;GRM1;KCNJ3
Colorectal cancer	8/62	0.0164388	JUN;SMAD3;APC;CASP3;AKT3;BCL2;BRAF;APPL1
AGE-RAGE signaling pathway in diabetic complications	11/101	0.0182994	COL1A1;JUN;PLCB3;VCAM1;SMAD3;CASP3;AKT3;BCL2;PLCE1;CYBB;PLCD1
Renin secretion	8/64	0.0196244	GUCY1A2;PLCB3;NPR1;PDE3B;KCNMA1;ITPR1;ORAI1;AGT
Pathways in cancer	31/397	0.0211485	CSF1R;CEBPA;LAMA2;HHIP;TGFA;LAMC2;GLI1;RASGRP1;FGF3;FGF7;CASP3;AKT3;FGF20;APPL1;JUN;SMAD3;WNT5B;PLEKHG5;F2R;FZD9;BRAF;PGF;MTOR;NFKBIA;PLCB3;KITLG;FGF14;APC;BCL2;SOS1;FGFR3
Shigellosis	8/65	0.0213719	NFKBIA;RIPK2;ARPC1B;RHOG;PFN4;PFN1;ACTB;NFKBIB
Complement and coagulation cascades	9/79	0.0240033	C1QB;C3;C4A;C1QA;F2R;ITGAX;MASP1;CLU;C1QC
PI3K-Akt signaling pathway	27/341	0.0256404	CSF1R;LAMA2;TNC;LAMC2;FGF3;FGF7;TNN;CREB3L2;AKT3;KDR;FGF20;EIF4EBP1;YWHAH;NGFR;F2R;PGF;MTOR;EPOR;COL1A1;KITLG;EFNA3;FGF14;BCL2;PKN2;IL7R;SOS1;FGFR3
Cytokine-cytokine receptor interaction	22/265	0.0260047	CX3CR1;CNTFR;NGFR;CSF1R;CXCL6;EDA;BMPR2;TNFRSF12A;IL1R1;TNFSF12;TNFRSF18;IL20RB;IFNLR1;CXCL14;ACVR2A;EPOR;IL17RA;CXCL10;KITLG;KDR;LTB;IL7R
Circadian entrainment	10/95	0.0293396	GNAO1;PER2;GUCY1A2;GRIA2;PLCB3;RPS6KA5;ITPR1;GRIA3;CACNA1G;KCNJ3
ECM-receptor interaction	9/82	0.029735	COL1A1;SDC4;LAMA2;TNN;GP1BB;TNC;SDC1;LAMC2;GP5
cGMP-PKG signaling pathway	15/167	0.0328508	OPRD1;GUCY1A2;NPR1;PDE3B;ITPR1;ATP2A3;ATP2A2;ADRA2A;NFATC4;PLCB3;CREB3L2;AKT3;KCNMA1;PDE5A;MYL9
Phosphatidylinositol signaling system	10/98	0.0353433	INPP4A;PLCB3;INPP5A;DGKB;ITPKA;ITPR1;PLCE1;DGKZ;IP6K3;PLCD1
Signaling pathways regulating pluripotency of stem cells	13/142	0.0393587	SMAD3;BMPR2;RIF1;WNT5B;PCGF5;FZD9;ACVR2A;TBX3;ACVR1C;APC;AKT3;ID3;FGFR3
Focal adhesion	17/202	0.0414284	JUN;LAMA2;TNC;BRAF;LAMC2;ARHGAP5;ACTB;ARHGAP35;PGF;COL1A1;TNN;AKT3;KDR;BCL2;SOS1;MYL9;BCAR1
Leukocyte transendothelial migration	11/118	0.0494239	CLDN11;VCAM1;CYBB;MSN;CYBA;ARHGAP5;MYL9;ARHGAP35;ACTB;RAPGEF3;BCAR1
Protein digestion and absorption	9/90	0.0495229	COL17A1;COL1A1;COL18A1;SLC9A3;COL5A1;KCNQ1;COL12A1;SLC3A2;SLC1A5
Chagas disease (American trypanosomiasis)	10/104	0.0498054	C3;NFKBIA;GNAO1;C1QB;C1QA;JUN;PLCB3;SMAD3;AKT3;C1QC

## Sheet: Cells-Day 2
Enrichment Term	Overlap	p-value	Genes
Ribosome	32/137	3.45406e-18	RPL30;RPLP0;RPL11;RPL10A;RPL9;RPL7;MRPL11;RPS4X;RPS17;RPS16;RPS15A;RPL36;RPS3;RPLP2;RPL38;RPS11;RPL18;RPL39;RPS13;RPL19;RPS9;RPS8;RPL23;RPS6;RPL13A;RPS3A;RPL23A;MRPL30;RPS25;RPS27;RPL37A;RPS21
ECM-receptor interaction	14/82	6.59884e-07	ITGB1;ITGA3;LAMB2;ITGA1;FN1;LAMB1;HSPG2;THBS1;COL1A1;COL1A2;COL4A1;SPP1;SDC1;ITGAV
Alzheimer's disease	17/168	6.50336e-05	APP;NDUFA8;NDUFA6;LRP1;NDUFB6;BAD;ADAM10;ITPR2;ATP5J;SDHD;ATP5O;COX5B;ATP5E;CALM3;NDUFS1;NAE1;PLCB2
Focal adhesion	19/202	6.73531e-05	PDGFRB;ITGB1;ITGA3;BAD;LAMB2;HGF;ITGA1;FN1;LAMB1;THBS1;EGFR;COL1A1;COL1A2;CCND1;COL4A1;PDGFC;SPP1;ITGAV;BCAR1
PI3K-Akt signaling pathway	26/341	0.000123607	ITGB1;PHLPP1;PKN3;LPAR2;THBS1;EGFR;GNG2;CCND1;PDGFC;SPP1;ITGAV;PDGFRB;ITGA3;BAD;LAMB2;HGF;RPS6;ITGA1;FN1;LAMB1;NGF;COL1A1;COL1A2;CCNE2;COL4A1;TEK
Small cell lung cancer	11/86	0.000162196	ITGB1;CCND1;CCNE2;ITGA3;COL4A1;LAMB2;E2F1;FN1;ITGAV;TRAF2;LAMB1
Amoebiasis	11/100	0.000610712	COL1A1;SERPINB1;COL3A1;COL1A2;IL1R1;COL4A1;LAMB2;FN1;CXCL1;LAMB1;PLCB2
AGE-RAGE signaling pathway in diabetic complications	11/101	0.000664659	COL1A1;COL3A1;COL1A2;CCND1;COL4A1;PRKCD;PIM1;FN1;PLCD3;PLCB2;TGFBR2
Rap1 signaling pathway	17/211	0.000963861	PDGFRB;ITGB1;HGF;CTNND1;LPAR2;NGF;THBS1;EGFR;MRAS;CDH1;PARD3;PDGFC;CALM3;PRKD1;TEK;PLCB2;BCAR1
Pathways in cancer	26/397	0.00124212	ITGB1;PTGER2;LPAR2;EGFR;GLI2;GNG2;CCND1;CDH1;E2F1;BDKRB2;BDKRB1;ITGAV;PDGFRB;TCF7L1;ITGA3;BAD;LAMB2;HGF;FN1;TRAF2;LAMB1;TGFBR2;BMP2;CCNE2;COL4A1;PLCB2
DNA replication	6/36	0.00126	RNASEH2C;RFC3;RNASEH2A;RPA2;POLE;MCM2
Bladder cancer	6/41	0.00251804	CCND1;CDH1;E2F1;THBS1;EGFR;HBEGF
Melanoma	8/71	0.00283901	PDGFRB;CCND1;CDH1;BAD;HGF;PDGFC;E2F1;EGFR
Regulation of actin cytoskeleton	16/214	0.00287391	PDGFRB;ITGB1;ITGA3;ITGA1;FN1;EGFR;SSH1;MRAS;TMSB4X;PDGFC;BDKRB2;ARHGEF4;BDKRB1;ITGAV;EZR;BCAR1
Adherens junction	8/74	0.00367942	TCF7L1;CSNK2A1;CDH1;PARD3;CTNND1;SNAI1;EGFR;TGFBR2
Proteoglycans in cancer	15/203	0.00427235	ITGB1;HGF;RPS6;FN1;ITPR2;HSPG2;THBS1;EGFR;DCN;MRAS;CCND1;SDC1;ITGAV;EZR;HBEGF
Inflammatory mediator regulation of TRP channels	9/98	0.00632829	IL1R1;PTGER2;PRKCD;BDKRB2;ITPR2;BDKRB1;CALM3;NGF;PLCB2
Glutathione metabolism	6/52	0.00831729	GGCT;GGT7;GPX3;ANPEP;TXNDC12;SRM
Prostate cancer	8/89	0.0110744	PDGFRB;TCF7L1;CCND1;CCNE2;BAD;PDGFC;E2F1;EGFR
Protein digestion and absorption	8/90	0.0118028	DPP4;COL1A1;COL18A1;COL3A1;COL1A2;COL4A1;COL12A1;COL5A2
Parkinson's disease	10/142	0.0239708	NDUFA8;NDUFA6;NDUFB6;ATP5E;ATP5J;NDUFS1;SDHD;ATP5O;COX5B;UBE2J1
Cell cycle	9/124	0.0263919	CCNA2;CCND1;PTTG1;CCNE2;E2F1;BUB1;MAD1L1;CDC25B;MCM2
MAPK signaling pathway	15/255	0.0294099	PDGFRB;IL1R1;TRAF2;ARRB2;NGF;MAPK8IP3;DUSP16;EGFR;DUSP7;CDC25B;TGFBR2;MRAS;RPS6KA2;STMN1;MKNK2
Endometrial cancer	5/52	0.0317935	TCF7L1;CCND1;CDH1;BAD;EGFR
GnRH signaling pathway	7/91	0.0360883	MMP14;PRKCD;ITPR2;CALM3;PLCB2;EGFR;HBEGF
Hippo signaling pathway	10/153	0.037345	BMP2;TCF7L1;FRMD6;CCND1;CDH1;FBXW11;PARD3;WTIP;GLI2;TGFBR2
Oxidative phosphorylation	9/133	0.0388517	NDUFA8;NDUFA6;NDUFB6;ATP5E;ATP5J;NDUFS1;SDHD;ATP5O;COX5B
Arrhythmogenic right ventricular cardiomyopathy (ARVC)	6/74	0.040618	ITGB1;TCF7L1;SGCB;ITGA3;ITGA1;ITGAV

## Sheet: Cells-Day 5 
Enrichment Term	Overlap	p-value	Genes
Ribosome	38/137	4.1454e-22	RPL4;RPL5;RPL30;RPLP0;RPL11;RPS27L;RPL8;RPL10A;RPL6;MRPL11;MRPL4;RPS4X;RPL7A;RPS17;RPS16;RPS15A;RPL36;RPS3;RPL35;RPLP2;RPL13;RPL38;RPS11;RPL18;RPS27A;RPL39;RPS13;RPS8;RPS6;RPL23A;MRPS6;MRPL21;MRPL30;RPS25;RPS27;RPL37A;RPL29;RPS21
ECM-receptor interaction	18/82	2.26798e-09	ITGB1;ITGB5;ITGA3;LAMB2;ITGA1;FN1;HSPG2;THBS1;COL1A2;COL4A2;COL4A1;COL6A2;ITGA11;SPP1;SDC1;ITGAV;ITGA6;CD44
Focal adhesion	24/202	1.43813e-06	PDGFRB;ITGB1;PDGFRA;ITGB5;ITGA3;BAD;LAMB2;HGF;PXN;ITGA1;FN1;THBS1;COL1A2;CCND1;COL4A2;COL4A1;COL6A2;PDGFC;ITGA11;SPP1;ZYX;ITGAV;ITGA6;DOCK1
PI3K-Akt signaling pathway	29/341	8.69097e-05	ITGB1;CDKN1A;PHLPP1;ITGB5;PKN3;LPAR2;THBS1;CCND1;PDGFC;SPP1;ITGAV;PDGFRB;PDGFRA;ITGA3;BAD;LAMB2;HGF;RPS6;ITGA1;FN1;COL1A2;CCNE2;COL4A2;C8ORF44-SGK3;COL4A1;COL6A2;ITGA11;ITGA6;TEK
Small cell lung cancer	12/86	0.000132101	ITGB1;CCND1;CCNE2;COL4A2;ITGA3;COL4A1;LAMB2;E2F1;FN1;ITGAV;TRAF2;ITGA6
Proteoglycans in cancer	20/203	0.000154891	ITGB1;CDKN1A;ITGB5;HGF;MMP2;RPS6;PXN;CAMK2A;FN1;PLAUR;ITPR2;HSPG2;THBS1;DCN;CCND1;GPC1;SDC1;ITGAV;EZR;CD44
Protein digestion and absorption	12/90	0.000205078	DPP4;COL18A1;COL3A1;COL1A2;COL4A2;COL5A1;COL4A1;COL6A2;COL12A1;SLC1A1;COL5A2;SLC1A5
Pathways in cancer	31/397	0.000236556	ITGB1;CDKN1A;HHIP;PTGER2;LPAR2;GNAI1;GLI2;CCND1;CDH1;E2F1;BDKRB2;BDKRB1;ITGAV;EGLN1;PDGFRB;PDGFRA;CDKN2A;ITGA3;BAD;LAMB2;HGF;MMP2;FN1;TRAF2;MLH1;ADCY9;COL4A2;CCNE2;COL4A1;ITGA6;PLCB2
Regulation of actin cytoskeleton	20/214	0.000312998	PDGFRB;ITGB1;PDGFRA;GSN;ITGB5;ITGA3;PXN;ITGA1;FN1;ARPC5;SSH1;PDGFC;ITGA11;BDKRB2;BDKRB1;ITGAV;ITGA6;EZR;MYH10;DOCK1
Melanoma	10/71	0.000437578	PDGFRB;PDGFRA;CDKN1A;CCND1;CDH1;BAD;CDKN2A;HGF;PDGFC;E2F1
Bladder cancer	7/41	0.000986195	CDKN1A;CCND1;CDH1;CDKN2A;MMP2;E2F1;THBS1
AGE-RAGE signaling pathway in diabetic complications	11/101	0.00205172	COL3A1;COL1A2;CCND1;COL4A2;COL4A1;MMP2;PRKCD;PIM1;FN1;PLCD3;PLCB2
DNA replication	6/36	0.00256754	RNASEH2C;RNASEH2A;RFC2;POLE3;POLE;MCM2
Alzheimer's disease	15/168	0.00264044	APP;NDUFA6;LRP1;BAD;ITPR2;ATP5J;SDHD;ATP5O;COX5B;ERN1;ATP5E;NDUFAB1;NDUFV3;APBB1;PLCB2
HTLV-I infection	19/258	0.00668922	PDGFRB;PDGFRA;CDKN1A;TBP;MSX2;CDKN2A;HLA-C;ADCY9;CCND1;PTTG1;CDC16;POLE3;VDAC3;E2F1;TSPO;MYBL2;POLE;ATF3;ANAPC2
Glycosaminoglycan biosynthesis - chondroitin sulfate / dermatan sulfate	4/20	0.00693531	CHPF;DSE;XYLT2;XYLT1
Arrhythmogenic right ventricular cardiomyopathy (ARVC)	8/74	0.00841095	ITGB1;ITGB5;SGCB;ITGA3;ITGA1;ITGA11;ITGAV;ITGA6
Dilated cardiomyopathy	9/90	0.0088348	ITGB1;ADCY9;ITGB5;SGCB;ITGA3;ITGA1;ITGA11;ITGAV;ITGA6
Rap1 signaling pathway	16/211	0.00937035	FARP2;PDGFRB;ITGB1;PDGFRA;HGF;LPAR2;THBS1;GNAI1;ADCY9;CDH1;ADORA2B;PARD3;PDGFC;PRKD1;TEK;PLCB2
Cell cycle	11/124	0.00973713	CDKN1A;CCND1;PTTG1;CCNE2;CDKN2A;PLK1;CDC16;E2F1;MAD1L1;ANAPC2;MCM2
Fatty acid biosynthesis	3/13	0.0128732	OXSM;ACSL4;ACSL3
Glioma	7/65	0.0135961	PDGFRB;PDGFRA;CDKN1A;CCND1;CDKN2A;CAMK2A;E2F1
Hypertrophic cardiomyopathy (HCM)	8/83	0.01622	ITGB1;ITGB5;SGCB;ITGA3;ITGA1;ITGA11;ITGAV;ITGA6
Spliceosome	11/134	0.0167023	PRPF38B;SF3B3;PHF5A;NCBP1;TRA2B;SNRPG;SRSF3;SRSF4;SRSF7;LSM4;SNRPA
p53 signaling pathway	7/69	0.0184379	CDKN1A;CD82;CCND1;CCNE2;CDKN2A;SESN2;THBS1
Huntington's disease	14/193	0.0204893	TBP;NDUFA6;ATP5J;SDHD;ATP5O;COX5B;SOD2;SOD1;ATP5E;NDUFAB1;VDAC3;NDUFV3;TAF4;PLCB2
Prostate cancer	8/89	0.0237182	PDGFRB;PDGFRA;CDKN1A;CCND1;CCNE2;BAD;PDGFC;E2F1
Parkinson's disease	11/142	0.0245349	PINK1;NDUFA6;ATP5E;NDUFAB1;VDAC3;ATP5J;SDHD;NDUFV3;ATP5O;COX5B;GNAI1
MicroRNAs in cancer	19/297	0.0260757	PDGFRB;PDGFRA;NOTCH3;CDKN1A;CDKN2A;IRS2;THBS1;SOCS1;MMP16;CCND1;CCNE2;STMN1;PIM1;E2F1;IGF2BP1;CYP1B1;SPRY2;EZR;CD44
Proteasome	5/44	0.02837	PSMA6;PSMC5;PSMA1;PSMA2;SHFM1
Pantothenate and CoA biosynthesis	3/18	0.0317619	PANK3;PPCS;DPYD
Bacterial invasion of epithelial cells	7/78	0.0334926	ITGB1;ARHGAP10;CDH1;PXN;FN1;ARPC5;DOCK1
Complement and coagulation cascades	7/79	0.0355544	C1S;C1R;BDKRB2;PLAUR;BDKRB1;PLAT;MASP1
Inflammatory mediator regulation of TRP channels	8/98	0.0390672	ADCY9;PTGER2;PRKCD;CAMK2A;BDKRB2;ITPR2;BDKRB1;PLCB2
Amoebiasis	8/100	0.0432093	SERPINB1;COL3A1;COL1A2;COL4A2;COL4A1;LAMB2;FN1;PLCB2
Vascular smooth muscle contraction	9/120	0.0470505	ACTA2;ADCY9;CALD1;ADORA2B;NPR2;PRKCD;ITPR2;MRVI1;PLCB2

## Sheet: Cells-Day 10
Enrichment Term	Overlap	p-value	Genes
Ribosome	40/137	7.18987e-24	RPL4;RPL30;RPLP0;RPL11;RPL8;RPL10A;RPL9;RPL6;RPL7;MRPL11;RPS4X;RPL7A;RPS17;RPS16;RPS15A;RPL36;RPS3;RPL35;RPLP2;RPL13;RPL38;RPS11;RPL18;RPS27A;RPS13;RPL19;RPS9;RPS8;RPL22;RPS6;RPSA;RPS3A;RPL23A;MRPL21;MRPL30;RPS25;RPS27;RPL37A;RPL29;RPS21
ECM-receptor interaction	13/82	2.08937e-05	ITGB1;ITGB5;LAMB2;ITGA1;TNC;THBS1;COL1A2;COL4A1;COL6A2;SPP1;SDC1;ITGAV;ITGA6
Focal adhesion	21/202	6.22556e-05	PDGFRB;ITGB1;PDGFRA;ITGB5;LAMB2;HGF;PXN;ITGA1;TNC;THBS1;ARHGAP35;COL1A2;CCND1;COL4A1;COL6A2;SPP1;ZYX;ITGAV;ITGA6;DOCK1;BCAR1
Alzheimer's disease	16/168	0.00116844	NDUFA8;NDUFA6;MME;NDUFB6;NDUFA4;ADAM10;ITPR2;SDHD;ATP5O;COX5B;APH1A;ADAM17;ATP5E;NDUFAB1;NAE1;PLCB2
PI3K-Akt signaling pathway	26/341	0.0013054	ITGB1;CDKN1A;PHLPP1;ITGB5;PKN3;TNC;LPAR2;THBS1;STK11;GNG2;CCND1;SPP1;ITGAV;PDGFRB;PDGFRA;LAMB2;HGF;RPS6;ITGA1;COL1A2;CCNE2;C8ORF44-SGK3;COL4A1;COL6A2;ITGA6;TEK
Cell cycle	13/124	0.00138525	CDKN1A;PLK1;CDC25B;CCNA2;CCNB2;CCND1;PTTG1;CCNE2;CDC16;E2F1;BUB1;MAD1L1;ANAPC2
Regulation of actin cytoskeleton	18/214	0.00243406	PDGFRB;ITGB1;PDGFRA;ITGB5;PXN;ITGA1;IQGAP3;ARHGAP35;TMSB4X;BDKRB2;ARHGEF4;BDKRB1;ITGAV;ITGA6;EZR;WASF1;DOCK1;BCAR1
Bladder cancer	6/41	0.00543452	CDKN1A;CCND1;CDH1;MMP2;E2F1;THBS1
Progesterone-mediated oocyte maturation	10/98	0.00576909	CCNA2;CCNB2;RPS6KA2;PLK1;CDC16;BUB1;MAD1L1;GNAI1;CDC25B;ANAPC2
Small cell lung cancer	9/86	0.00732019	ITGB1;CCND1;CCNE2;COL4A1;LAMB2;E2F1;ITGAV;TRAF2;ITGA6
HTLV-I infection	19/258	0.00790401	PDGFRB;PDGFRA;CDKN1A;HLA-B;HLA-C;NFATC1;RELB;TGFBR2;CCNB2;CCND1;PTTG1;CDC16;POLE3;VDAC3;E2F1;MYBL2;POLE;ATF3;ANAPC2
Adherens junction	8/74	0.00923707	FARP2;CSNK2A1;CDH1;PARD3;SNAI1;SORBS1;WASF1;TGFBR2
Pathways in cancer	26/397	0.00967254	ITGB1;CDKN1A;HHIP;LPAR2;GNAI1;GLI2;GNG2;CCND1;CDH1;E2F1;BDKRB2;BDKRB1;ITGAV;EGLN1;PDGFRB;PDGFRA;LAMB2;HGF;MMP2;TRAF2;MLH1;TGFBR2;CCNE2;COL4A1;ITGA6;PLCB2
Rap1 signaling pathway	16/211	0.0108383	FARP2;PDGFRB;ITGB1;PDGFRA;HGF;LPAR2;THBS1;GNAI1;CDH1;PARD3;ID1;RAPGEF2;PRKD1;TEK;PLCB2;BCAR1
Parkinson's disease	12/142	0.01162	NDUFA8;PINK1;NDUFA6;NDUFB6;NDUFA4;ATP5E;NDUFAB1;VDAC3;SDHD;ATP5O;COX5B;GNAI1
Fatty acid biosynthesis	3/13	0.0134569	OXSM;ACSL4;ACSL3
DNA replication	5/36	0.0135695	RNASEH2C;RNASEH2A;RFC2;POLE3;POLE
Proteoglycans in cancer	15/203	0.0165485	ITGB1;CDKN1A;ITGB5;HGF;MMP2;RPS6;PXN;CAMK2A;PLAUR;ITPR2;THBS1;CCND1;SDC1;ITGAV;EZR
Lysine degradation	6/52	0.0170275	SETD2;ALDH2;DOT1L;WHSC1;HADH;ALDH9A1
AGE-RAGE signaling pathway in diabetic complications	9/101	0.0197021	COL1A2;CCND1;COL4A1;MMP2;PRKCD;PIM1;NFATC1;PLCB2;TGFBR2
Ubiquitin mediated proteolysis	11/137	0.0215732	CUL4A;UBE2B;UBE2Q1;UBE2C;FANCL;CUL3;CDC16;UBE2N;NEDD4L;TRIM37;ANAPC2
Melanoma	7/71	0.0230162	PDGFRB;PDGFRA;CDKN1A;CCND1;CDH1;HGF;E2F1
Huntington's disease	14/193	0.0231871	NDUFA8;NDUFA6;NDUFB6;NDUFA4;SDHD;ATP5O;COX5B;SOD2;SOD1;ATP5E;NDUFAB1;VDAC3;TAF4;PLCB2
Oocyte meiosis	10/123	0.0256475	CCNB2;PTTG1;CCNE2;RPS6KA2;PLK1;CDC16;CAMK2A;ITPR2;BUB1;ANAPC2
Protein digestion and absorption	8/90	0.0274031	DPP4;COL1A2;MME;COL5A1;COL4A1;COL6A2;COL5A2;SLC1A5
2-Oxocarboxylic acid metabolism	3/17	0.0284263	GOT1;BCAT1;IDH3A
Fatty acid degradation	5/44	0.0301637	ALDH2;ACSL4;ACSL3;HADH;ALDH9A1
Protein processing in endoplasmic reticulum	12/169	0.0389108	PDIA3;DNAJA1;GANAB;SEC24B;OS9;DERL2;TRAF2;MARCH6;EIF2S1;CKAP4;TXNDC5;HERPUD1
FoxO signaling pathway	10/133	0.0407172	CCNB2;STK11;CDKN1A;CCND1;C8ORF44-SGK3;BNIP3;PLK1;S1PR1;SOD2;TGFBR2
Oxidative phosphorylation	10/133	0.0407172	NDUFA8;NDUFA6;NDUFB6;NDUFA4;ATP5E;NDUFAB1;ATP6V1B2;SDHD;ATP5O;COX5B
Hippo signaling pathway	11/153	0.0433119	WWTR1;FRMD6;CCND1;CDH1;PARD3;ID1;LIMD1;WTIP;GLI2;TEAD3;TGFBR2
Glioma	6/65	0.0449436	PDGFRB;PDGFRA;CDKN1A;CCND1;CAMK2A;E2F1
