# Supplementary material for: Dynamics of a Protein Interaction Network Associated to the Aggregation of polyQ-Expanded Ataxin-1
Source: Genes (Basel). 2020 Sep 25;11(10):1129. doi: 10.3390/genes11101129 (PMC7600199; doi:10.3390/genes11101129)
Supplement: Supplementary file 1 [file genes-11-01129-s001.zip › Supplementary Material/Supplementary Table 4.xlsx]

## Sheet: net_early
Gene_Symbol	Log2FC_mice	Log2FC_cells	Enrichment Term
AGRN	-0.13426	0.0235079	ECM-receptor interaction
AKT3	-0.117313		PI3K-Akt signaling pathway
ATP1A1	0.244398	-1.09745	Protein digestion and absorption
ATP1A2	0.122119	-8.81566	Protein digestion and absorption
ATP1A3	-0.0742751	-13.3541	Protein digestion and absorption
ATP1B1	-0.0574185	-1.98206	Protein digestion and absorption
ATP1B2	0.138657	-4.97596	Protein digestion and absorption
ATP1B3	0.00750594	0.514402	Protein digestion and absorption
CCND1	0.391432	2.61602	PI3K-Akt signaling pathway
CD44	0.350062	1.66507	ECM-receptor interaction
CDKN1B	0.0830819	-4.47655	PI3K-Akt signaling pathway
COL1A1	0.138147	8.12817	Protein digestion and absorption,ECM-receptor interaction,PI3K-Akt signaling pathway
COL5A2	-0.0812014	4.20338	Protein digestion and absorption
DAG1	0.0356971	1.16972	ECM-receptor interaction
DDIT4	-0.181349	-5.24836	PI3K-Akt signaling pathway
EIF4B	0.04408	-1.43003	PI3K-Akt signaling pathway
FGF1	-0.209149		PI3K-Akt signaling pathway
FGFR1	0.195356	1.38079	PI3K-Akt signaling pathway
FGFR2	0.131911		PI3K-Akt signaling pathway
GNB1	-0.0143816	1.68158	PI3K-Akt signaling pathway
GNB5	0.189183		PI3K-Akt signaling pathway
GNG10	0.0652639	-0.506057	PI3K-Akt signaling pathway
GNG12	-0.211451	1.831	PI3K-Akt signaling pathway
GNG2	-0.179925	1.53123	PI3K-Akt signaling pathway
GNG3	0.0463809	14.4048	PI3K-Akt signaling pathway
GNG4	-1.747		PI3K-Akt signaling pathway
GNG7	-0.0464547	-6.87171	PI3K-Akt signaling pathway
GRB2	-0.0882296	-0.545058	PI3K-Akt signaling pathway
HSP90AA1	0.146407	-0.966972	PI3K-Akt signaling pathway
HSP90AB1	0.059194	-0.408293	PI3K-Akt signaling pathway
IFNAR1	-0.0138049	-0.464842	PI3K-Akt signaling pathway
IGF1R	-0.12359	0.385412	PI3K-Akt signaling pathway
MAPK1	0.00946	0.365172	PI3K-Akt signaling pathway
MCL1	0.0619589	-1.02772	PI3K-Akt signaling pathway
MTOR	0.011602	0.437327	PI3K-Akt signaling pathway
NR4A1	0.677506	-2.82821	PI3K-Akt signaling pathway
PDGFRA	-0.306341	1.72666	PI3K-Akt signaling pathway
PDGFRB	0.0854388	1.64361	PI3K-Akt signaling pathway
PDPK1	0.0556367	-1.40771	PI3K-Akt signaling pathway
PIK3R1	0.215586		PI3K-Akt signaling pathway
PIK3R2	0.0676466	0.196243	PI3K-Akt signaling pathway
PIK3R3	0.156199	-1.82003	PI3K-Akt signaling pathway
PKN1	0.0734622	-0.545411	PI3K-Akt signaling pathway
PPP2CA	0.0158693	-0.371106	PI3K-Akt signaling pathway
PPP2R1A	0.0672666	0.882333	PI3K-Akt signaling pathway
PPP2R2A	0.0986025	-1.57168	PI3K-Akt signaling pathway
PPP2R2B	-0.0991815		PI3K-Akt signaling pathway
PPP2R2C	0.0659941		PI3K-Akt signaling pathway
PPP2R5C	-0.0418936	-0.310975	PI3K-Akt signaling pathway
PPP2R5D	0.0647664	0.249513	PI3K-Akt signaling pathway
PTK2	0.0764783	1.17606	PI3K-Akt signaling pathway
RELA	0.0917497	1.70801	PI3K-Akt signaling pathway
RHEB	0.0136017	-1.50959	PI3K-Akt signaling pathway
RPS6	0.0241777	-2.24116	PI3K-Akt signaling pathway
SGK1	0.0484836	1.0651	PI3K-Akt signaling pathway
SOS1	-0.0554871	-0.307936	PI3K-Akt signaling pathway
SPP1	-0.25241	-2.93668	ECM-receptor interaction,PI3K-Akt signaling pathway
TP53	-0.0162439	0.20063	PI3K-Akt signaling pathway
TSC2	0.061475	0.50034	PI3K-Akt signaling pathway
YWHAB	-0.0299575	-0.00400721	PI3K-Akt signaling pathway
YWHAE	0.00420601	-0.0771349	PI3K-Akt signaling pathway
YWHAG	-0.0414491	1.02887	PI3K-Akt signaling pathway
YWHAH	-0.643935	0.693809	PI3K-Akt signaling pathway
YWHAQ	0.00957917	0.475993	PI3K-Akt signaling pathway
YWHAZ	0.0202279	-0.620763	PI3K-Akt signaling pathway

## Sheet: net_middle
Gene_Symbol	Log2FC_mice	Log2FC_cells	Enrichment Term
ACTB	0.369473	0.930258	Focal adhesion,Rap1 signaling pathway
ACTG1	-0.331155	1.32984	Focal adhesion,Rap1 signaling pathway
ACTN1	-0.134842	3.28388	Focal adhesion,Rap1 signaling pathway
ADCY1	-0.566671	-8.73793	Rap1 signaling pathway
ADCY2	-0.339928		Rap1 signaling pathway
AKT3	-0.373068		Focal adhesion,PI3K-Akt signaling pathway,Rap1 signaling pathway
APBB1	-0.36183	0.888113	Alzheimer's disease
APH1A	-0.377494	-0.198357	Alzheimer's disease
APOE	0.48266	-2.81639	Alzheimer's disease
APP	-0.282916	2.02491	Alzheimer's disease
ARHGAP35	-0.143811	0.063508	Focal adhesion
ATP1A1	-0.00348665	-1.068	Protein digestion and absorption
ATP1A2	-0.261016	-9.13511	Protein digestion and absorption
ATP1A3	-0.106495	-13.3541	Protein digestion and absorption
ATP1B1	-0.326575	-1.56347	Protein digestion and absorption
ATP1B2	0.270065	-5.85181	Protein digestion and absorption
ATP1B3	0.0443046	0.00914588	Protein digestion and absorption
ATP5A1		-0.389272	Alzheimer's disease,Parkinson's disease
ATP5B		-0.918044	Alzheimer's disease,Parkinson's disease
ATP5F1	-0.262935	-0.707621	Alzheimer's disease,Parkinson's disease
ATP5G3		-0.681133	Alzheimer's disease,Parkinson's disease
ATP5O		-1.50179	Alzheimer's disease,Parkinson's disease
BACE1	-0.234494	1.08482	Alzheimer's disease
BCAR1	-1.04452	1.86356	Focal adhesion,Rap1 signaling pathway
CALM1	-0.0698181	-0.497977	Alzheimer's disease,Rap1 signaling pathway
CAV1	-0.0125437	1.34415	Focal adhesion
CCND1	0.617102	1.02486	Focal adhesion,PI3K-Akt signaling pathway
CD44	0.642703	1.06239	ECM-receptor interaction
CDC42	-0.119762	0.225168	Focal adhesion,Rap1 signaling pathway
CDK5	-0.156401	0.230231	Alzheimer's disease
CDK5R1	-0.08875		Alzheimer's disease
COX4I1	-0.360075	-0.430753	Alzheimer's disease,Parkinson's disease
CTNNB1	-0.204739	-0.97211	Focal adhesion,Rap1 signaling pathway
CTNND1	-0.179044	0.755512	Rap1 signaling pathway
CYCS			Alzheimer's disease,Parkinson's disease
DDIT4	0.178781	-1.51792	PI3K-Akt signaling pathway
DOCK4	-0.434411		Rap1 signaling pathway
EIF4B	0.0624993	-0.577235	PI3K-Akt signaling pathway
FGF1	-0.195202		PI3K-Akt signaling pathway,Rap1 signaling pathway
FGFR1	0.129976	2.57938	PI3K-Akt signaling pathway,Rap1 signaling pathway
GAPDH	-0.362545	-0.00697412	Alzheimer's disease
GNAI1	-0.540672	4.46232	Rap1 signaling pathway,Parkinson's disease
GNAI2	0.36383	1.74831	Rap1 signaling pathway,Parkinson's disease
GNAL	-0.807096		Parkinson's disease
GNAO1	-0.567799	-2.03658	Rap1 signaling pathway
GNAS	0.117153	-0.606079	Rap1 signaling pathway
GNB1	0.0779699	2.78816	PI3K-Akt signaling pathway
GNB5	0.0138869		PI3K-Akt signaling pathway
GNG10	-0.423069	0.24275	PI3K-Akt signaling pathway
GNG2	-0.295964	-0.162687	PI3K-Akt signaling pathway
GNG3	0.312305	0	PI3K-Akt signaling pathway
GNG4	-0.374151		PI3K-Akt signaling pathway
GNG7	-0.0642635	-4.89515	PI3K-Akt signaling pathway
GRB2	0.0974732	-0.751731	Focal adhesion,PI3K-Akt signaling pathway
HSP90AA1	-0.173597	-1.70763	PI3K-Akt signaling pathway
HSP90AB1	-0.0705136	-1.37455	PI3K-Akt signaling pathway
ILK	0.286914	1.79295	Focal adhesion
LPL	1.19631		Alzheimer's disease
LRP1	-0.202316	3.30432	Alzheimer's disease
MAPK1	-0.212349	0.00929257	Focal adhesion,PI3K-Akt signaling pathway,Alzheimer's disease,Rap1 signaling pathway
MAPK10	-0.346179		Focal adhesion
MAPK9	-0.0154154	0.474059	Focal adhesion
MAPT	-0.343016	-3.95478	Alzheimer's disease
MCL1	0.0465526	-0.799874	PI3K-Akt signaling pathway
MLLT4	-0.277599		Rap1 signaling pathway
MRAS	0.0390402	3.40941	Rap1 signaling pathway
MTOR	-0.393842	0.415878	PI3K-Akt signaling pathway
MYLK	-0.0563595	3.39988	Focal adhesion
NAE1	0.0218082	-3.74985	Alzheimer's disease
NDUFA13	0.357293	0.92391	Alzheimer's diseaseParkinson's disease
NDUFA4	-0.275518	-0.032331	Alzheimer's diseaseParkinson's disease
NDUFB5	0.365353	0.350112	Alzheimer's diseaseParkinson's disease
NDUFB8	-0.0249876	-0.26747	Alzheimer's diseaseParkinson's disease
NDUFB9	0.0235831	-1.29091	Alzheimer's diseaseParkinson's disease
NDUFS1	-0.24552	-0.255569	Alzheimer's diseaseParkinson's disease
NDUFV1	0.108408	-0.970623	Alzheimer's diseaseParkinson's disease
NR4A1	-0.039606	-2.55389	PI3K-Akt signaling pathway
PAK7	-0.527279		Focal adhesion
PARK7	0.19945	-0.201993	Parkinson's disease
PDPK1	-0.502847	-0.249623	Focal adhesion,PI3K-Akt signaling pathway
PFN1	0.203162	0.759338	Rap1 signaling pathway
PFN2	-0.0202134	0.400331	Rap1 signaling pathway
PIK3R1	0.143489		Focal adhesion,PI3K-Akt signaling pathway,Rap1 signaling pathway
PKN1	0.0490722	0.440092	PI3K-Akt signaling pathway
PPP1CB	-0.232642	-1.59563	Focal adhesion
PPP1R12A	0.0297546	0.181044	Focal adhesion
PPP1R12B	-0.483926		Focal adhesion
PPP2CA	-0.146362	0.229249	PI3K-Akt signaling pathway
PPP2R1A	-0.301774	0.215691	PI3K-Akt signaling pathway
PPP2R2B	-0.109344		PI3K-Akt signaling pathway
PPP2R2C	-0.0067625		PI3K-Akt signaling pathway
PPP2R5C	0.125713	-0.399204	PI3K-Akt signaling pathway
PPP2R5D	0.064631	-0.251861	PI3K-Akt signaling pathway
PRKCZ	-0.210529	-6.63086	Rap1 signaling pathway
PSEN1	0.147259		Alzheimer's disease
PTK2	-0.335481	0.673845	Focal adhesion,PI3K-Akt signaling pathway
PXN	-0.0436719	1.1869	Focal adhesion
RALB	0.0727914	-1.067	Rap1 signaling pathway
RALGDS	0.0760444	0.646786	Rap1 signaling pathway
RAP1B	-0.0287396	1.45313	Focal adhesion,Rap1 signaling pathway
RAPGEF3	0.0139126		Rap1 signaling pathway
RAPGEF4	-0.33887		Rap1 signaling pathway
RAPGEF5	-0.470065		Rap1 signaling pathway
RHEB	-0.0118336	-0.007382	PI3K-Akt signaling pathway,Rap1 signaling pathway
RHOA	0.201442	0.16901	Focal adhesion,Rap1 signaling pathway
RPL10	-0.0561816	-0.349209	Ribosome
RPL10A	0.489537	-0.998476	Ribosome
RPL13	0.00330317	-0.942054	Ribosome
RPL13A	0.524578	-0.426152	Ribosome
RPL14	0.676225	-0.971814	Ribosome
RPL15	0.34298	-0.579067	Ribosome
RPL17	0.169135	0.800041	Ribosome
RPL18	-0.0854223	-0.641713	Ribosome
RPL18A	0.713481	-0.526909	Ribosome
RPL19	-0.0171484	-0.64779	Ribosome
RPL21	0.658144	-1.64426	Ribosome
RPL22	0.0705659	-1.34475	Ribosome
RPL27	-0.566057	-0.43346	Ribosome
RPL28	0.407696	-0.268375	Ribosome
RPL29		-0.877815	Ribosome
RPL3	-0.0257149	-0.326961	Ribosome
RPL31	0.625312	-1.09058	Ribosome
RPL36A	-0.0624054	-1.87478	Ribosome
RPL37A	0.428034	-1.24003	Ribosome
RPL4	-0.00026724	-1.13088	Ribosome
RPL5	0.246814	-1.32756	Ribosome
RPL6	0.247456	-1.00517	Ribosome
RPL7A	-0.113836	-1.36424	Ribosome
RPL8	0.157532	-0.843799	Ribosome
RPL9	-0.0348716	-0.793883	Ribosome
RPLP0	0.200412	-0.826971	Ribosome
RPLP1	-0.202201	-0.324191	Ribosome
RPLP2	-0.333781	-0.928696	Ribosome
RPS10	-0.243992	-0.949808	Ribosome
RPS13	0.147641	-1.39322	Ribosome
RPS15	0.154459	-0.509248	Ribosome
RPS16	0.152473	-1.13929	Ribosome
RPS2	-0.092055	-0.753257	Ribosome
RPS23	-0.49475	-1.86195	Ribosome
RPS24	0.0701201	-1.30528	Ribosome
RPS3	0.256062	-1.33525	Ribosome
RPS3A	-0.209284	-0.649861	Ribosome
RPS4X	-0.201677	-0.940711	Ribosome
RPS6	0.368265	-1.4178	Ribosome,PI3K-Akt signaling pathway
RPS7	0.441547	-1.09793	Ribosome
RPS9	0.290969	-0.707668	Ribosome
RPSA	-0.261085	-0.525618	Ribosome
RSL24D1	0.0680026	-1.28855	Ribosome
SDHA	-0.206787	-1.59854	Alzheimer's disease,Parkinson's disease
SDHD	-0.468685	-1.22958	Alzheimer's disease,Parkinson's disease
SGK1	-0.0744587	-0.172333	PI3K-Akt signaling pathway
SHC3	-0.514207	2.74013	Focal adhesion
SLC25A4	0.0728162		Parkinson's disease
SLC25A5	-0.152502	-2.41993	Parkinson's disease
SLC25A6		1.03995	Parkinson's disease
SNCA	-0.360797		Alzheimer's disease,Parkinson's disease
SOS1	-0.125237	0.0184807	Focal adhesion,PI3K-Akt signaling pathway
SPP1	-0.128031	-4.48992	ECM-receptor interaction,PI3K-Akt signaling pathway
TIAM1	0.181069	-6.07142	Rap1 signaling pathway
TNFRSF1A	0.194808	1.41765	Alzheimer's disease
TP53	0.390496	-0.322618	PI3K-Akt signaling pathway
TSC2	0.00348197	0.39242	PI3K-Akt signaling pathway
UBA1	0.00563621	-0.0536332	Parkinson's disease
UBB	-0.471045	-0.997679	Parkinson's disease
UBE2L6	0.42995	-0.0435977	Parkinson's disease
UCHL1	0.490285	5.91887	Parkinson's disease
UQCRC1	-0.108576	-0.568409	Alzheimer's disease,Parkinson's disease
UQCRC2	-0.282768	-1.12291	Alzheimer's disease,Parkinson's disease
UQCRFS1	-0.167027	-0.786138	Alzheimer's disease,Parkinson's disease
VDAC1	-0.0389236	-0.99953	Parkinson's disease
VDAC2	0.0723055	-0.690235	Parkinson's disease
YWHAB	-0.208911	0.565369	PI3K-Akt signaling pathway
YWHAE	0.283461	-0.538127	PI3K-Akt signaling pathway
YWHAG	-0.133876	0.0419109	PI3K-Akt signaling pathway
YWHAH	-1.02105	-0.0090379	PI3K-Akt signaling pathway
YWHAQ	-0.176015	-0.573655	PI3K-Akt signaling pathway
YWHAZ	0.160511	-1.50375	PI3K-Akt signaling pathway

## Sheet: net_late
Gene_Symbol	Log2FC_mice	Log2FC_cells	Enrichment Term
ABI2	-0.329178	-0.18357	Regulation of actin cytoskeleton
ACTB	0.584029	0.918353	Focal adhesion,Rap1 signaling pathway,Regulation of actin cytoskeleton
ACTG1	0.202979	1.52216	Focal adhesion,Rap1 signaling pathway,Regulation of actin cytoskeleton
ACTN1	-0.13324	3.11359	Focal adhesion,Rap1 signaling pathway,Regulation of actin cytoskeleton
ADCY1	-1.23341	-8.80147	Rap1 signaling pathway
ADCY2	-0.200995		Rap1 signaling pathway
AGRN	-0.318308	1.06141	ECM-receptor interaction
AKT3	-0.574992		AGE-RAGE signaling pathway in diabetic complications,Focal adhesion,PI3K-Akt signaling pathway,Rap1 signaling pathway
APC	-0.858745	-1.16316	Regulation of actin cytoskeleton
APC2	-0.255431	-0.210266	Regulation of actin cytoskeleton
ARHGAP35	-0.536922	0.697986	Focal adhesion,Regulation of actin cytoskeleton
ARHGAP5	-1.05898		Focal adhesion
ARHGEF12	-0.614994	1.0619	Regulation of actin cytoskeleton
ARHGEF7	-0.193902	-1.24329	Regulation of actin cytoskeleton
ARPC2	0.12013	1.42514	Regulation of actin cytoskeleton
ARPC3	0.297135	-0.547676	Regulation of actin cytoskeleton
ARPC4	0.120223	-0.0454517	Regulation of actin cytoskeleton
ARPC5	0.136507	1.81269	Regulation of actin cytoskeleton
ATP1A1	0.0512297	-1.16662	Protein digestion and absorption
ATP1A2	0.196106	-13.3976	Protein digestion and absorption
ATP1A3	-0.0788577	-13.3541	Protein digestion and absorption
ATP1B1	0.0665636	-1.39834	Protein digestion and absorption
ATP1B2	0.140608	-6.19914	Protein digestion and absorption
ATP1B3	0.00855392	-0.0205232	Protein digestion and absorption
BAIAP2	-0.417305	0.827711	Regulation of actin cytoskeleton
BCAR1	-0.910458	2.34564	Focal adhesion,Rap1 signaling pathway,Regulation of actin cytoskeleton
CALM1	-0.269397	-0.470877	Rap1 signaling pathway
CAV1	0.128297	0.0296355	Focal adhesion
CCND1	0.427713	0.916736	AGE-RAGE signaling pathway in diabetic complications,Focal adhesion,PI3K-Akt signaling pathway
CD44	0.459871	0.132266	ECM-receptor interaction
CDC42	0.11839	0.220321	AGE-RAGE signaling pathway in diabetic complications,Focal adhesion,Rap1 signaling pathway,Regulation of actin cytoskeleton
CDKN1B	0.0386908	-2.574	AGE-RAGE signaling pathway in diabetic complications,PI3K-Akt signaling pathway
CFL1	0.196767	0.20276	Regulation of actin cytoskeleton
COL1A1	0.802658	9.34695	AGE-RAGE signaling pathway in diabetic complications,ECM-receptor interaction,Focal adhesion,PI3K-Akt signaling pathway,Protein digestion and absorption
COL5A2	-0.310157	5.39587	Protein digestion and absorption
CTNNB1	0.0457243	-0.878854	Focal adhesion,Rap1 signaling pathway
CTNND1	-0.133482	0.652571	Rap1 signaling pathway
CYFIP2	-0.511497	-1.30838	Regulation of actin cytoskeleton
DAG1	-0.219368	0.332365	ECM-receptor interaction
DDIT4	0.639505	-0.0608214	PI3K-Akt signaling pathway
DOCK4	-0.528702		Rap1 signaling pathway
EGR1	-0.319473	0.897427	AGE-RAGE signaling pathway in diabetic complications
EIF4B	0.0980636	-0.738684	PI3K-Akt signaling pathway
FGF1	-0.0840514		PI3K-Akt signaling pathway,Rap1 signaling pathway,Regulation of actin cytoskeleton
FGFR1	0.415811	3.03099	PI3K-Akt signaling pathway,Rap1 signaling pathway,Regulation of actin cytoskeleton
FGFR2	-0.0215364		PI3K-Akt signaling pathway,Rap1 signaling pathway,Regulation of actin cytoskeleton
GIT1	0.158668	0.0652263	Regulation of actin cytoskeleton
GNA12	0.185451	-3.7509	Regulation of actin cytoskeleton
GNA13	-0.0911854	2.1151	Regulation of actin cytoskeleton
GNAI1	-0.430226	3.91178	Rap1 signaling pathway
GNAI2	0.242224	1.99369	Rap1 signaling pathway
GNAI3	-0.0360937	-1.1627	Rap1 signaling pathway
GNAO1	-0.514657	-3.31955	Rap1 signaling pathway
GNAQ	-0.413024	0.965425	Rap1 signaling pathway
GNAS	0.241693	-0.476081	Rap1 signaling pathway
GNB1	0.0143043	3.7534	PI3K-Akt signaling pathway
GNB5	0.135604		PI3K-Akt signaling pathway
GNG10	0.312461	-0.851417	PI3K-Akt signaling pathway
GNG12	-0.139294	-0.851417	PI3K-Akt signaling pathway,Regulation of actin cytoskeleton
GNG2	-0.282395	1.35373	PI3K-Akt signaling pathway
GNG3	0.497547	0	PI3K-Akt signaling pathway
GNG4	0.0864868		PI3K-Akt signaling pathway
GNG7	-0.0962573	-5.04616	PI3K-Akt signaling pathway
GRB2	0.0362534	-0.631235	Focal adhesion,PI3K-Akt signaling pathway
GRIN1	-0.166221	0	Rap1 signaling pathway
GRIN2A	-1.76894		Rap1 signaling pathway
HSP90AA1	0.168389	-2.04611	PI3K-Akt signaling pathway
HSP90AB1	0.252324	-1.20044	PI3K-Akt signaling pathway
IFNAR1	0.00590504	-0.423519	PI3K-Akt signaling pathway
IGF1R	-0.755702	0.642445	Focal adhesion,PI3K-Akt signaling pathway,Rap1 signaling pathway
ILK	0.188584	1.70471	Focal adhesion
LIMK1	0.365044	2.77859	Regulation of actin cytoskeleton
MAPK1	-0.368186	0.0880393	AGE-RAGE signaling pathway in diabetic complications,Focal adhesion,PI3K-Akt signaling pathway,Rap1 signaling pathway,Regulation of actin cytoskeleton
MAPK10	-0.115113		AGE-RAGE signaling pathway in diabetic complications,Focal adhesion
MAPK8	-0.353292		AGE-RAGE signaling pathway in diabetic complications,Focal adhesion
MAPK9	-0.127068	-0.0433159	AGE-RAGE signaling pathway in diabetic complications,Focal adhesion
MCL1	0.116809	-2.54158	PI3K-Akt signaling pathway
MLLT4	-0.307134		Rap1 signaling pathway
MMP2	0.39233	3.19187	AGE-RAGE signaling pathway in diabetic complications
MRAS	-0.00825894	2.8848	Rap1 signaling pathway,Regulation of actin cytoskeleton
MTOR	-0.606552	0.448867	PI3K-Akt signaling pathway
MYH10	-0.61786	0.240657	Regulation of actin cytoskeleton
MYH9	-0.291823	2.1329	Regulation of actin cytoskeleton
MYLK	0.294847	2.5351	Focal adhesion,Regulation of actin cytoskeleton
NCKAP1	-0.418856	1.56627	Regulation of actin cytoskeleton
NR4A1	-0.293041	-4.85192	PI3K-Akt signaling pathway
PAK1	-0.135147	-0.117172	Focal adhesion,Regulation of actin cytoskeleton
PAK4	0.376126	0.459611	Focal adhesion,Regulation of actin cytoskeleton
PAK7	-0.408125		Focal adhesion,Regulation of actin cytoskeleton
PARVA	-0.420488	-0.525752	Focal adhesion
PDGFRA	-0.16632	2.50981	Focal adhesion,PI3K-Akt signaling pathway,Rap1 signaling pathway,Regulation of actin cytoskeleton
PDGFRB	0.0750328	3.34902	Focal adhesion,PI3K-Akt signaling pathway,Rap1 signaling pathway,Regulation of actin cytoskeleton
PDPK1	-0.392932	-0.440216	Focal adhesion,PI3K-Akt signaling pathway
PFN1	0.576843	1.07598	Rap1 signaling pathway,Regulation of actin cytoskeleton
PFN2	0.0135448	0.287042	Rap1 signaling pathway,Regulation of actin cytoskeleton
PIK3R1	0.248161		AGE-RAGE signaling pathway in diabetic complications,Focal adhesion,PI3K-Akt signaling pathway,Rap1 signaling pathway,Regulation of actin cytoskeleton
PIK3R2	0.10046	-0.0779074	AGE-RAGE signaling pathway in diabetic complications,Focal adhesion,PI3K-Akt signaling pathway,Rap1 signaling pathway,Regulation of actin cytoskeleton
PIK3R3	-0.14792	-1.70099	AGE-RAGE signaling pathway in diabetic complications,Focal adhesion,PI3K-Akt signaling pathway,Rap1 signaling pathway,Regulation of actin cytoskeleton
PKN1	-0.00998119	0.452584	PI3K-Akt signaling pathway
PPP1CB	-0.202269	-1.62513	Focal adhesion,Regulation of actin cytoskeleton
PPP1R12A	-0.0838784	0.369665	Focal adhesion,Regulation of actin cytoskeleton
PPP1R12B	-0.809065		Focal adhesion,Regulation of actin cytoskeleton
PPP2CA	-0.0620111	0.240173	PI3K-Akt signaling pathway
PPP2R1A	0.115357	0.158162	PI3K-Akt signaling pathway
PPP2R2A	0.178914	-0.685945	PI3K-Akt signaling pathway
PPP2R2B	0.0282517		PI3K-Akt signaling pathway
PPP2R2C	-0.330735		PI3K-Akt signaling pathway
PPP2R5C	0.0678811	-0.373423	PI3K-Akt signaling pathway
PPP2R5D	-0.0142335	-0.025137	PI3K-Akt signaling pathway
PRKCZ	-0.0261559	-4.69495	AGE-RAGE signaling pathway in diabetic complications,Rap1 signaling pathway
PTK2	-0.10409	0.760769	Focal adhesion,PI3K-Akt signaling pathway,Regulation of actin cytoskeleton
PXN	-0.261332	1.62397	Focal adhesion,Regulation of actin cytoskeleton
RALB	0.0830889	-0.787835	Rap1 signaling pathway
RALGDS	0.240986	0.971568	Rap1 signaling pathway
RAP1B	0.065421	1.21216	Focal adhesion,Rap1 signaling pathway
RAP1GAP	-0.0207201	-10.4947	Rap1 signaling pathway
RAPGEF3	0.685222		Rap1 signaling pathway
RAPGEF4	-0.28032		Rap1 signaling pathway
RAPGEF5	-0.608018		Rap1 signaling pathway
RASGRF1	-0.0354802	-2.71497	Focal adhesion
RELA	0.424033	0.93715	AGE-RAGE signaling pathway in diabetic complications,PI3K-Akt signaling pathway
RHEB	0.121356	-0.269089	PI3K-Akt signaling pathway,Rap1 signaling pathway
RHOA	0.100871	0.437438	Focal adhesion,Rap1 signaling pathway,Regulation of actin cytoskeleton
RPS6	0.564503	-1.97178	PI3K-Akt signaling pathway
SGK1	0.474489	-0.988589	PI3K-Akt signaling pathway
SHC3	-1.28735	3.48638	Focal adhesion,
SMAD4	-0.114584		AGE-RAGE signaling pathway in diabetic complications
SOS1	-0.737282	-0.281102	Focal adhesion,PI3K-Akt signaling pathway,Regulation of actin cytoskeleton
SPP1	1.08799	-4.51362	ECM-receptor interaction,Focal adhesion,PI3K-Akt signaling pathway
STAT1	0.0441613	0.468875	AGE-RAGE signaling pathway in diabetic complications
TGFB2	-0.182386	2.9045	AGE-RAGE signaling pathway in diabetic complications
TIAM1	-0.576381	-3.89401	Rap1 signaling pathway,Regulation of actin cytoskeleton
TMSB4X	0.52586	-0.586025	Regulation of actin cytoskeleton
TP53	0.184304	0.0672766	PI3K-Akt signaling pathway
TSC2	-0.163004	0.525643	PI3K-Akt signaling pathway
WASF1	0.0446458	0.880834	Regulation of actin cytoskeleton
WASL	-0.270245	-0.0827953	Regulation of actin cytoskeleton
YWHAB	-0.0389723	1.04176	PI3K-Akt signaling pathway
YWHAE	0.280952	-0.373561	PI3K-Akt signaling pathway
YWHAG	0.143477	0.0856008	PI3K-Akt signaling pathway
YWHAH	-0.764981	0.119791	PI3K-Akt signaling pathway
YWHAQ	0.0509902	-0.676866	PI3K-Akt signaling pathway
YWHAZ	-0.0478631	-3.4121	PI3K-Akt signaling pathway

## Sheet: net_total
		MICE			CELLS
Gene_name		Log2FC_w5	Log2FC_w12	Log2FC_w28	Log2FC_D2	Log2FC_D5	Log2FC_D10	Enrichment term
ABI2		-0.0131299	-0.0224003	-0.329178	0.462321	-0.310899	-0.18357	Regulation of actin cytoskeleton
ACTB	common up	0.028951	0.369473	0.584029	2.00037	0.930258	0.918353	Focal adhesion,Rap1 signaling pathway,Regulation of actin cytoskeleton
ACTG1		-0.284056	-0.331155	0.202979	2.03172	1.32984	1.52216	Focal adhesion,Rap1 signaling pathway,Regulation of actin cytoskeleton
ACTN1		0.0275893	-0.134842	-0.13324	3.65395	3.28388	3.11359	Focal adhesion,Rap1 signaling pathway,Regulation of actin cytoskeleton
ADCY1	common down	-0.00405867	-0.566671	-1.23341	-15.6316	-8.73793	-8.80147	Rap1 signaling pathway
ADCY2		-0.0181343	-0.339928	-0.200995				Rap1 signaling pathway
AGRN		-0.13426	-0.190024	-0.318308	0.0235079	1.26445	1.06141	ECM-receptor interaction
AKT3		-0.117313	-0.373068	-0.574992				AGE-RAGE signaling pathway in diabetic complications,Focal adhesion,PI3K-Akt signaling pathway,Rap1 signaling pathway
APBB1		0.104368	-0.36183	0.109823	0.707293	0.888113	0.632524	Alzheimer's disease
APC		-0.108107	-0.351967	-0.858745	-1.89352	-2.39037	-1.16316	Regulation of actin cytoskeleton
APC2		0.0115181	0.00899761	-0.255431	-1.10303	-0.28174	-0.210266	Regulation of actin cytoskeleton
APH1A		0.0263825	-0.377494	0.244551	-0.22253	-0.198357	-0.557626	Alzheimer's disease
APOE		0.245255	0.48266	0.734623	-17.047	-2.81639	-10.4104	Alzheimer's disease
APP		0.00331234	-0.282916	-0.0323793	0.832183	2.02491	1.89931	Alzheimer's disease
ARHGAP35		-0.015406	-0.143811	-0.536922	-0.530779	0.0635083	0.697986	Focal adhesion,Regulation of actin cytoskeleton
ARHGEF12		0.0400146	-0.250428	-0.614994	1.34778	0.881221	1.0619	Regulation of actin cytoskeleton
ARHGEF7		0.185691	-0.103059	-0.193902	-1.01613	-1.66881	-1.24329	Regulation of actin cytoskeleton
ARPC2		-0.0190746	-0.168656	0.12013	1.83061	1.15032	1.42514	Regulation of actin cytoskeleton
ARPC3		0.0556939	-0.0527764	0.297135	-0.382422	-0.284176	-0.547676	Regulation of actin cytoskeleton
ARPC4		0.018391	-0.180834	0.120223	0.00206627	0.0401871	-0.0454517	Regulation of actin cytoskeleton
ARPC5	common up	0.0233918	0.137867	0.136507	0.881023	1.78249	1.81269	Regulation of actin cytoskeleton
ATP1A1		0.244398	-0.00348665	0.0512297	-1.09745	-1.068	-1.16662	Protein digestion and absorption
ATP1A2		0.122119	-0.261016	0.196106	-8.81566	-9.13511	-13.3976	Protein digestion and absorption
ATP1A3	common down	-0.0742751	-0.106495	-0.0788577	-13.3541	-13.3541	-13.3541	Protein digestion and absorption
ATP1B1		-0.0574185	-0.326575	0.0665636	-1.98206	-1.56347	-1.39834	Protein digestion and absorption
ATP1B2		0.138657	0.270065	0.140608	-4.97596	-5.85181	-6.19914	Protein digestion and absorption
ATP1B3		0.00750594	0.0443046	0.00855392	0.514402	0.00914588	-0.0205232	Protein digestion and absorption
ATP5A1					-0.309142	-0.389272	-0.719429	Alzheimer's disease,Parkinson's disease
ATP5B					-0.196005	-0.918044	-0.818884	Alzheimer's disease,Parkinson's disease
ATP5F1		0.0310846	-0.262935	0.102657	-1.35841	-0.707621	-0.85227	Alzheimer's disease,Parkinson's disease
ATP5G3					-0.618324	-0.681133	-1.02144	Alzheimer's disease,Parkinson's disease
ATP5O					-1.42139	-1.50179	-1.95847	Alzheimer's disease,Parkinson's disease
BACE1		0.00979556	-0.234494	-0.254541	0.844297	1.08482	0.274754	Alzheimer's disease
BAIAP2		-0.268439	-0.470033	-0.417305	2.02	0.174667	0.827711	Regulation of actin cytoskeleton
BCAR1		-0.568466	-1.04452	-0.910458	2.97111	1.86356	2.34564	Focal adhesion,Rap1 signaling pathway,Regulation of actin cytoskeleton
CALM1		-0.114387	-0.0698181	-0.269397	0.460393	-0.497977	-0.470877	Alzheimer's disease,Rap1 signaling pathway
CAV1		-0.0736552	-0.0125437	0.128297	1.35893	1.34415	0.0296355	Focal adhesion
CCND1	common up	0.391432	0.617102	0.427713	2.61602	1.02486	0.916736	AGE-RAGE signaling pathway in diabetic complications,Focal adhesion,PI3K-Akt signaling pathway
CD44	common up	0.350062	0.642703	0.459871	1.66507	1.06239	0.132266	ECM-receptor interaction
CDC42		0.100373	-0.119762	0.11839	0.814798	0.225168	0.220321	AGE-RAGE signaling pathway in diabetic complications,Focal adhesion,Rap1 signaling pathway,Regulation of actin cytoskeleton
CDK5		-0.103097	-0.156401	0.0139313	0.075152	0.230231	0.522105	Alzheimer's disease
CDK5R1		-0.118756	-0.08875	-0.0858631				Alzheimer's disease
CDKN1B		0.0830819	0.254117	0.0386908	-4.47655	-2.35656	-2.57399	AGE-RAGE signaling pathway in diabetic complications,PI3K-Akt signaling pathway
CFL1		-0.0817008	-0.441194	0.196767	1.70405	-0.017181	0.20276	Regulation of actin cytoskeleton
COL1A1	common up	0.138147	0.735378	0.802658	8.12817	9.10434	9.34695	AGE-RAGE signaling pathway in diabetic complications,ECM-receptor interaction,Focal adhesion,PI3K-Akt signaling pathway,Protein digestion and absorption
COL5A2		-0.0812014	-0.349826	-0.310157	4.20338	5.98096	5.39587	Protein digestion and absorption
COX4I1		0.051602	-0.360075	0.437072	-1.18253	-0.430753	-0.914806	Alzheimer's disease,Parkinson's disease
CTNNB1		0.116063	-0.204739	0.0457243	-0.575547	-0.97211	-0.878854	Focal adhesion,Rap1 signaling pathway
CTNND1		0.121714	-0.179044	-0.133482	1.08935	0.755512	0.652571	Rap1 signaling pathway
CYCS								Alzheimer's disease,Parkinson's disease
CYFIP2		0.0226073	-0.348993	-0.511497	-1.15214	-2.21816	-1.30838	Regulation of actin cytoskeleton
DAG1		0.0356971	-0.075065	-0.219368	1.16972	0.287367	0.332365	ECM-receptor interaction
DDIT4		-0.181349	0.178781	0.639505	-5.24836	-1.51792	-0.0608214	PI3K-Akt signaling pathway
DOCK4		0.141977	-0.434411	-0.528702				Rap1 signaling pathway
EGR1		-0.287899	0.349112	-0.319473	-0.59243	2.03511	0.897427	AGE-RAGE signaling pathway in diabetic complications
EIF4B		0.04408	0.0624993	0.0980636	-1.43003	-0.577235	-0.738684	PI3K-Akt signaling pathway
EIF4E		0.0376034	-0.164438	-0.106468				PI3K-Akt signaling pathway
FGF1		-0.209149	-0.195202	-0.0840514				PI3K-Akt signaling pathway,Rap1 signaling pathway,Regulation of actin cytoskeleton
FGFR1	common up	0.195356	0.129976	0.415811	1.38079	2.57938	3.03099	PI3K-Akt signaling pathway,Rap1 signaling pathway,Regulation of actin cytoskeleton
FGFR2		0.131911	0.0570232	-0.0215364				PI3K-Akt signaling pathway,Rap1 signaling pathway,Regulation of actin cytoskeleton
FN1		-0.0893767	0.000437567	-0.542967	3.82185	3.27648	3.61418	AGE-RAGE signaling pathway in diabetic complications PI3K-Akt signaling pathway,Focal adhesion,AGE-RAGE signaling pathway in diabetic complications
GAPDH		0.000182971	-0.362545	0.287368	1.05386	-0.00697412	0.0684371	Alzheimer's disease
GIT1		0.0367648	0.142483	0.158668	-0.571823	0.0635976	0.0652263	Regulation of actin cytoskeleton
GNA12		-0.0818075	0.0531182	0.185451	1.26755	-4.71335	-3.7509	Regulation of actin cytoskeleton
GNA13		-0.0518435	-0.0946474	-0.0911854	2.37547	1.49683	2.1151	Regulation of actin cytoskeleton
GNAI1		-0.239755	-0.540672	-0.430226	2.76774	4.46232	3.91178	Rap1 signaling pathway,Parkinson's disease
GNAI2	common up	0.0281628	0.36383	0.242224	2.76145	1.74831	1.99369	Rap1 signaling pathway,Parkinson's disease
GNAI3		0.0806757	-0.14399	-0.0360937	-1.21086	-0.606378	-1.1627	Rap1 signaling pathway
GNAL		-0.143406	-0.807096	-0.6013				Parkinson's disease
GNAO1		-0.216168	-0.567799	-0.514657	-2.92414	-2.03658	-3.31955	Rap1 signaling pathway
GNAQ		-0.178755	-0.47805	-0.413024	1.28371	1.05797	0.965425	Rap1 signaling pathway
GNAS		-0.0043729	0.117153	0.241693	-0.186206	-0.606079	-0.476081	Rap1 signaling pathway
GNB1		-0.0143816	0.0779699	0.0143043	1.68158	2.78816	3.7534	PI3K-Akt signaling pathway
GNB5		0.189183	0.0138869	0.135604				PI3K-Akt signaling pathway
GNG10		0.0652639	-0.423069	0.312461	-0.506057	0.24275	-0.851417	PI3K-Akt signaling pathway
GNG12		-0.211451	-0.186074	-0.139294	1.831	0.302212	0.177045	PI3K-Akt signaling pathway,Regulation of actin cytoskeleton
GNG2		-0.179925	-0.295964	-0.282395	1.53123	-0.162687	1.35373	PI3K-Akt signaling pathway
GNG3	common up	0.0463809	0.312305	0.497547	14.4048	3.32193	14.3252	PI3K-Akt signaling pathway
GNG4		-1.747	-0.374151	0.0864868				PI3K-Akt signaling pathway
GNG7		-0.0464547	-0.0642635	-0.0962573	-6.87171	-4.89515	-5.04616	PI3K-Akt signaling pathway
GRB2		-0.0882296	0.0974732	0.0362534	-0.545058	-0.751731	-0.631235	Focal adhesion,PI3K-Akt signaling pathway
GRIN1		0.0299178	-0.200039	-0.166221	0.0308659	-6.64386	-9.96578	Rap1 signaling pathway
GRIN2A		0.111117	-0.893914	-1.76894				Rap1 signaling pathway
HSP90AA1		0.146407	-0.173597	0.168389	-0.966972	-1.70763	-2.04611	PI3K-Akt signaling pathway
HSP90AB1		0.059194	-0.0705136	0.252324	-0.408293	-1.37455	-1.20044	PI3K-Akt signaling pathway
IFNAR1		-0.0138049	0.0361322	0.00590504	-0.464842	-0.197917	-0.423519	PI3K-Akt signaling pathway
IGF1R		-0.12359	-0.265872	-0.755702	0.385412	0.191049	0.642445	Focal adhesion,PI3K-Akt signaling pathway,Rap1 signaling pathway
ILK	common up	0.00365819	0.286914	0.188584	1.75675	1.79295	1.70471	Focal adhesion
LIMK1		-0.148214	-0.0218282	0.365044	2.55638	2.58878	2.77859	Regulation of actin cytoskeleton
LPL		0.513689	1.19631	1.25508				Alzheimer's disease
LRP1		0.0658837	-0.202316	-0.893256	2.12307	3.30432	3.60045	Alzheimer's disease
MAPK1		0.00946	-0.212349	-0.368186	0.365172	0.00929257	0.0880393	AGE-RAGE signaling pathway in diabetic complications,Focal adhesion,PI3K-Akt signaling pathway,Rap1 signaling pathway,Regulation of actin cytoskeleton,Alzheimer's disease
MAPK10		0.124291	-0.346179	-0.115113				AGE-RAGE signaling pathway in diabetic complications,Focal adhesion
MAPK8		0.017966	-0.206545	-0.353292				AGE-RAGE signaling pathway in diabetic complications,Focal adhesion
MAPK9		-0.00804205	-0.0154154	-0.127068	0.886531	0.474059	-0.0433159	AGE-RAGE signaling pathway in diabetic complications,Focal adhesion
MAPT		-0.00639617	-0.343016	0.0502636	-3.59328	-3.95478	-3.2641	Alzheimer's disease
MCL1		0.0619589	0.0465526	0.116809	-1.02772	-0.799874	-2.54158	PI3K-Akt signaling pathway
MLLT4		0.0555802	-0.277599	-0.307134				Rap1 signaling pathway
MMP2		-0.311041	0.579453	0.39233	0.731855	3.0812	3.19187	AGE-RAGE signaling pathway in diabetic complications
MRAS		0.0578975	0.0390402	-0.00825894	2.96133	3.40941	2.8848	Rap1 signaling pathway,Regulation of actin cytoskeleton
MTOR		0.011602	-0.393842	-0.606552	0.437327	0.415878	0.448867	PI3K-Akt signaling pathway
MYH10		-0.0204907	-0.133182	-0.61786	0.601445	0.857767	0.240657	Regulation of actin cytoskeleton
MYH9		0.105146	0.0952132	-0.291823	2.04773	2.37545	2.1329	Regulation of actin cytoskeleton
MYLK		-0.0552528	-0.0563595	0.294847	2.05629	3.39988	2.5351	Focal adhesion,Regulation of actin cytoskeleton
NAE1		0.206903	0.0218082	0.0341789	-3.06282	-3.74985	-2.95783	Alzheimer's disease
NCKAP1		0.0077463	-0.3148	-0.418856	1.28691	1.56263	1.56627	Regulation of actin cytoskeleton
NDUFA13		0.066553	0.357293	0.302853	-0.439767	0.92391	0.371131	Alzheimer's diseaseParkinson's disease
NDUFA4		0.00298539	-0.275518	-0.0774682	-1.18803	-0.0323309	-0.799181	Alzheimer's diseaseParkinson's disease
NDUFB5		0.0322857	0.365353	0.355	-1.12231	0.350112	0.302414	Alzheimer's diseaseParkinson's disease
NDUFB8		0.00718709	-0.0249876	0.591344	-0.135693	-0.26747	-0.410731	Alzheimer's diseaseParkinson's disease
NDUFB9		0.0198402	0.0235831	0.427143	-1.31091	-1.29091	-1.30283	Alzheimer's diseaseParkinson's disease
NDUFS1		0.0242586	-0.24552	-0.0557037	-0.517043	-0.255569	-0.150099	Alzheimer's diseaseParkinson's disease
NDUFV1		0.0291829	0.108408	0.329555	-0.983964	-0.970623	-0.876616	Alzheimer's diseaseParkinson's disease
NR4A1		0.677506	-0.039606	-0.293041	-2.82821	-2.55389	-4.85192	PI3K-Akt signaling pathway
PAK1		0.0524929	-0.372678	-0.135147	0.379705	-0.7602	-0.117172	Focal adhesion,Regulation of actin cytoskeleton
PAK4		-0.0484667	0.466245	0.376126	0.939288	-0.51731	0.459611	Focal adhesion,Regulation of actin cytoskeleton
PAK7		0.0775846	-0.527279	-0.408125				Focal adhesion
PARK7		0.059598	0.19945	0.308119	-0.533933	-0.201993	-0.525752	Parkinson's disease
PARVA		-0.0939721	-0.370632	-0.420488	3.39164	2.80299	2.89683	Focal adhesion
PDGFRA		-0.306341	-0.345291	-0.16632	1.72666	3.16013	2.50981	Focal adhesion,PI3K-Akt signaling pathway,Rap1 signaling pathway,Regulation of actin cytoskeleton
PDGFRB	common up	0.0854388	0.271034	0.0750328	1.64361	3.61335	3.34901	Focal adhesion,PI3K-Akt signaling pathway,Rap1 signaling pathway,Regulation of actin cytoskeleton
PDPK1		0.0556367	-0.502847	-0.392932	-1.40771	-0.249623	-0.440216	Focal adhesion,PI3K-Akt signaling pathway
PFN1		-0.0101952	0.203162	0.576843	1.66961	0.759338	1.07598	Rap1 signaling pathway,Regulation of actin cytoskeleton
PFN2		-0.0945671	-0.0202134	0.0135448	1.28417	0.40033	0.287042	Rap1 signaling pathway,Regulation of actin cytoskeleton
PIK3R1		0.215586	0.143489	0.248161				AGE-RAGE signaling pathway in diabetic complications,Focal adhesion,PI3K-Akt signaling pathway,Rap1 signaling pathway,Regulation of actin cytoskeleton
PIK3R2		0.0676466	0.131532	0.10046	0.196243	-0.851181	-0.0779074	AGE-RAGE signaling pathway in diabetic complications,Focal adhesion,PI3K-Akt signaling pathway,Rap1 signaling pathway,Regulation of actin cytoskeleton
PIK3R3		0.156199	-0.212144	-0.14792	-1.82003	-2.01961	-1.70099	AGE-RAGE signaling pathway in diabetic complications,Focal adhesion,PI3K-Akt signaling pathway,Rap1 signaling pathway,Regulation of actin cytoskeleton
PKN1		0.0734622	0.0490722	-0.00998119	-0.545411	0.440092	0.452584	Rap1 signaling pathway
PPP1CB		0.0638694	-0.232642	-0.202269	-2.04848	-1.59563	-1.62513	Focal adhesion,Regulation of actin cytoskeleton
PPP1R12A		0.0833682	0.0297546	-0.0838784	0.138599	0.181044	0.369665	Focal adhesion,Regulation of actin cytoskeleton
PPP1R12B		-0.0332739	-0.483926	-0.809065				Focal adhesion,Regulation of actin cytoskeleton
PPP2CA		0.0158693	-0.146362	-0.0620111	-0.371106	0.229249	0.240173	PI3K-Akt signaling pathway
PPP2R1A		0.0672666	-0.301774	0.115357	0.882333	0.215691	0.158162	PI3K-Akt signaling pathway
PPP2R2A		0.0986025	0.330744	0.178914	-1.57168	-1.0331	-0.685945	PI3K-Akt signaling pathway
PPP2R2B		-0.0991815	-0.109344	0.0282517				PI3K-Akt signaling pathway
PPP2R2C		0.0659941	-0.0067625	-0.330735				PI3K-Akt signaling pathway
PPP2R5C		-0.0418936	0.125713	0.0678811	-0.310975	-0.399204	-0.373423	PI3K-Akt signaling pathway
PPP2R5D		0.0647664	0.064631	-0.0142335	0.249513	-0.251861	-0.025137	PI3K-Akt signaling pathway
PRKCZ		0.0435643	-0.210529	-0.0261559	-15.052	-6.63086	-4.69495	AGE-RAGE signaling pathway in diabetic complications,Rap1 signaling pathway
PSEN1		-0.0150834	0.147259	0.0100496				Alzheimer's disease
PTK2		0.0764783	-0.335481	-0.10409	1.17606	0.673845	0.760769	Focal adhesion,PI3K-Akt signaling pathway,Regulation of actin cytoskeleton
PXN		0.0137953	-0.0436719	-0.261332	2.35002	1.1869	1.62397	Focal adhesion,Regulation of actin cytoskeleton
RALB		-0.0493631	0.0727914	0.0830889	-0.193053	-1.067	-0.787835	Rap1 signaling pathway
RALGDS	common up	0.0299203	0.0760444	0.240986	0.2232	0.646786	0.971568	Rap1 signaling pathway
RAP1B		0.0512599	-0.0287396	0.065421	1.61494	1.45313	1.21216	Focal adhesion,Rap1 signaling pathway
RAP1GAP		0.0706133	-0.00189195	-0.0207201	-7.42508	-7.75234	-10.4947	Rap1 signaling pathway
RAPGEF3		-0.155895	0.0139126	0.685222				Rap1 signaling pathway
RAPGEF4		-0.0609744	-0.33887	-0.28032				Rap1 signaling pathway
RAPGEF5		-0.158378	-0.470065	-0.608018				Rap1 signaling pathway
RASGRF1		-0.286675	-0.126485	-0.0354802	-2.36856	-2.5648	-2.71497	Focal adhesion
RELA	common up	0.0917497	0.492522	0.424033	1.70801	0.71497	0.93715	AGE-RAGE signaling pathway in diabetic complications,PI3K-Akt signaling pathway
RHEB		0.0136017	-0.0118336	0.121356	-1.50959	-0.00738175	-0.269089	PI3K-Akt signaling pathway,Rap1 signaling pathway
RHOA		-0.00587991	0.201442	0.100871	0.9864	0.16901	0.437438	Focal adhesion,Rap1 signaling pathway,Regulation of actin cytoskeleton
RPL10		0.0858707	-0.0561816	0.341613	-1.18242	-0.349209	-0.402705	Ribosome
RPL10A		0.0472385	0.489537	0.497775	-1.92313	-0.998476	-1.01162	Ribosome
RPL13		0.113359	0.00330317	0.62005	-1.07759	-0.942054	-0.94274	Ribosome
RPL13A		0.0287117	0.524578	0.572213	-0.900349	-0.426152	-0.320182	Ribosome
RPL14		0.0612057	0.676225	0.681917	-1.2485	-0.971814	-0.994225	Ribosome
RPL15		0.0217126	0.34298	0.335061	-1.00382	-0.579067	-0.70336	Ribosome
RPL17		0.00838474	0.169135	0.450529	-0.834002	0.800041	0.555699	Ribosome
RPL18		0.0577184	-0.0854223	0.314548	-1.11536	-0.641713	-0.566775	Ribosome
RPL18A		0.102263	0.713481	0.558167	-0.225837	-0.526909	-0.34644	Ribosome
RPL19		0.0586106	-0.0171484	0.449066	-1.15008	-0.64779	-0.930009	Ribosome
RPL21		0.117054	0.658144	0.35808	-3.28281	-1.64426	-2.19849	Ribosome
RPL22		-0.0345799	0.0705659	0.215414	-1.95957	-1.34475	-1.93938	Ribosome
RPL27		-0.0352223	-0.566057	0.301153	-0.655909	-0.43346	-0.495332	Ribosome
RPL28		0.10641	0.407696	0.508746	-0.171578	-0.268375	-0.121109	Ribosome
RPL29					-0.692358	-0.877815	-0.907457	Ribosome
RPL3		-0.00338818	-0.0257149	0.395837	-0.613461	-0.326961	-0.413929	Ribosome
RPL31		0.0430068	0.625312	0.543303	-3.21729	-1.09058	-2.18225	Ribosome
RPL36A		0.0171713	-0.0624054	0.29686	-2.79895	-1.87478	-2.22839	Ribosome
RPL37A		0.075688	0.428034	0.431239	-2.81201	-1.24003	-2.09123	Ribosome
RPL4		0.0025071	-0.00026724	0.285802	-1.1644	-1.13088	-1.01762	Ribosome
RPL5		0.0370012	0.246814	0.309774	-2.0286	-1.32756	-1.88597	Ribosome
RPL6		0.00453962	0.247456	0.557629	-0.701324	-1.00518	-1.23395	Ribosome
RPL7A		-0.00390666	-0.113836	0.507487	-2.15941	-1.36424	-1.74104	Ribosome
RPL8		0.0528601	0.157532	0.518844	-1.07589	-0.843799	-0.883699	Ribosome
RPL9		0.036244	-0.0348716	0.249436	-3.16386	-0.793883	-1.51459	Ribosome
RPLP0		0.033476	0.200412	0.472582	-1.12175	-0.82697	-1.04102	Ribosome
RPLP1		0.0883674	-0.202201	0.48876	-0.890768	-0.324191	-0.158791	Ribosome
RPLP2		0.0254257	-0.333781	0.562668	-1.06191	-0.928696	-1.16803	Ribosome
RPS10		0.0496685	-0.243992	0.410299	-1.37204	-0.949808	-1.26738	Ribosome
RPS13		0.0647985	0.147641	0.716274	-2.76624	-1.39322	-2.07449	Ribosome
RPS15		0.0618219	0.154459	0.416186	-0.488063	-0.509248	-0.365725	Ribosome
RPS16		0.0615027	0.152473	0.43681	-1.64903	-1.13929	-1.3566	Ribosome
RPS2		-0.0159478	-0.092055	0.491878	-0.883971	-0.753257	-0.643065	Ribosome
RPS23		0.083448	-0.49475	0.385412	-2.79365	-1.86195	-2.67639	Ribosome
RPS24		0.105963	0.0701201	0.307789	-0.885669	-1.30528	-1.4459	Ribosome
RPS3		0.0245766	0.256062	0.25624	-1.8088	-1.33525	-1.15237	Ribosome
RPS3A		0.0586606	-0.209284	0.295958	-3.31439	-0.649861	-1.18538	Ribosome
RPS4X		0.052176	-0.201677	0.416093	-1.20283	-0.940711	-1.3043	Ribosome
RPS6		0.0241777	0.368265	0.564503	-2.24116	-1.4178	-1.97178	Ribosome
RPS7		-0.0112845	0.441547	0.487272	-3.63998	-1.09793	-1.89883	Ribosome
RPS9		0.116796	0.290969	0.52145	-1.64646	-0.707668	-1.02812	Ribosome
RPSA		0.0282367	-0.261085	0.423648	-0.490271	-0.525618	-0.686648	Ribosome
RSL24D1		0.0443094	0.0680026	0.197463	-1.83481	-1.28855	-0.840741	Ribosome
SDHA		0.0701507	-0.206787	0.0173535	-2.0488	-1.59854	-1.5131	Alzheimer's disease,Parkinson's disease
SDHD		-0.0109982	-0.468685	0.0472726	-1.81123	-1.22958	-1.45637	Alzheimer's disease,Parkinson's disease
SGK1		0.0484836	-0.0744587	0.474489	1.0651	-0.172333	-0.988589	PI3K-Akt signaling pathway
SHC3		-0.0740791	-0.514207	-1.28735	4.62582	2.74013	3.48638	Focal adhesion
SLC25A4		0.0548189	0.0728162	0.269137				Parkinson's disease
SLC25A5		0.0548818	-0.152502	0.154585	-2.81957	-2.41993	-2.85286	Parkinson's disease
SLC25A6					0.314778	1.03995	0.749313	Parkinson's disease
SMAD4		0.118151	0.0133025	-0.114584				AGE-RAGE signaling pathway in diabetic complications
SNCA		0.121131	-0.360797	0.0969838				Alzheimer's disease,Parkinson's disease
SOS1		-0.0554871	-0.125237	-0.737282	-0.307936	0.0184807	-0.281102	Focal adhesion,PI3K-Akt signaling pathway,Regulation of actin cytoskeleton
SPP1		-0.25241	-0.128031	1.08799	-2.93668	-4.48992	-4.51362	ECM-receptor interaction,Focal adhesion,PI3K-Akt signaling pathway
STAT1		0.180488	-0.0501442	0.0441613	0.325549	1.7502	0.468875	AGE-RAGE signaling pathway in diabetic complications
TGFB2		-0.0243191	0.10005	-0.182386	4.14379	3.27974	2.9045	AGE-RAGE signaling pathway in diabetic complications
TIAM1		0.213953	0.181069	-0.576381	-4.09699	-6.07142	-3.89401	Rap1 signaling pathway,Regulation of actin cytoskeleton
TMSB4X		0.0149698	-0.112803	0.52586	-0.650451	-0.0199036	-0.586025	Regulation of actin cytoskeleton
TNC		-0.246221	-2.06971	-3.20041	0.857768	0.388189	1.60908	Focal adhesion,PI3K-Akt signaling pathway,ECM-receptor interaction
TNFRSF1A		-0.00401586	0.194808	0.53343	1.97748	1.41765	1.60464	Alzheimer's disease
TP53		-0.0162439	0.390496	0.184304	0.20063	-0.322618	0.0672766	PI3K-Akt signaling pathway
TSC2		0.061475	0.00348197	-0.163004	0.50034	0.39242	0.525643	PI3K-Akt signaling pathway
UBA1		0.0594748	0.00563621	0.0150051	0.966216	-0.0536332	0.00420568	Parkinson's disease
UBB		0.0850498	-0.471045	0.237539	-1.16612	-0.997679	-2.07437	Parkinson's disease
UBE2L6		-0.135987	0.42995	0.478405	-1.78376	-0.0435977	-0.648461	Parkinson's disease
UCHL1		-0.232507	0.490285	0.89975	6.22776	5.91887	6.27409	Parkinson's disease
UQCRC1		0.0428533	-0.108576	0.302554	-0.920979	-0.568409	-0.866042	Alzheimer's disease,Parkinson's disease
UQCRC2		0.033761	-0.282768	0.0441637	-1.03916	-1.12291	-1.465	Alzheimer's disease,Parkinson's disease
UQCRFS1		0.0407916	-0.167027	0.35431	-1.04913	-0.786138	-1.03395	Alzheimer's disease,Parkinson's disease
VDAC1		0.00953013	-0.0389236	0.176605	-0.477177	-0.99953	-1.52519	Parkinson's disease
VDAC2		0.0512595	0.0723055	0.0925175	-0.275336	-0.690235	-0.323457	Parkinson's disease
WASF1	common up	0.104044	0.020038	0.0446458	0.834835	0.131483	0.880834	Regulation of actin cytoskeleton
WASL		0.0480978	-0.217611	-0.270245	0.0717698	-0.288791	-0.0827953	Regulation of actin cytoskeleton
YWHAB		-0.0299575	-0.208911	-0.0389723	-0.00400721	0.565369	1.04176	PI3K-Akt signaling pathway
YWHAE		0.00420601	0.283461	0.280952	-0.0771349	-0.538127	-0.373561	PI3K-Akt signaling pathway
YWHAG		-0.0414491	-0.133876	0.143477	1.02887	0.0419109	0.0856008	PI3K-Akt signaling pathway
YWHAH		-0.643935	-1.02105	-0.764981	0.693809	-0.0090379	0.119791	PI3K-Akt signaling pathway
YWHAQ		0.00957917	-0.176015	0.0509902	0.475993	-0.573655	-0.676866	PI3K-Akt signaling pathway
YWHAZ		0.0202279	0.160511	-0.0478631	-0.620763	-1.50375	-3.4121	PI3K-Akt signaling pathway
