# Supplementary material for: Dynamics of a Protein Interaction Network Associated to the Aggregation of polyQ-Expanded Ataxin-1
Source: Genes (Basel). 2020 Sep 25;11(10):1129. doi: 10.3390/genes11101129 (PMC7600199; doi:10.3390/genes11101129)
Supplement: Supplementary file 1 [file genes-11-01129-s001.zip › Supplementary Material/Supplementary Table 5.xlsx]

## Sheet: Φύλλο1
GENES_EARLY&LATE_STAGE	GENES_MIDDLE_STAGE	GENES_LATE_STAGE	GENES_MIDDLE&LATE	GENES_ALL_STAGES
AGRN	APBB1	ABI2	ACTB	AKT3
CDKN1B	APH1A	APC	ACTG1	ATP1A1
COL1A1	APOE	APC2	ACTN1	ATP1A2
COL5A2	APP	ARHGAP5	ADCY1	ATP1A3
DAG1	ATP5A1	ARHGEF12	ADCY2	ATP1B1
FGFR2	ATP5B	ARHGEF7	ARHGAP35	ATP1B2
GNG12	ATP5F1	ARPC2	BCAR1	ATP1B3
IFNAR1	ATP5G3	ARPC3	CALM1	CCND1
IGF1R	ATP5O	ARPC4	CAV1	CD44
PDGFRA	BACE1	ARPC5	CDC42	DDIT4
PDGFRB	CDK5	BAIAP2	CTNNB1	EIF4B
PIK3R2	CDK5R1	CFL1	CTNND1	FGF1
PIK3R3	COX4I1	CYFIP2	DOCK4	FGFR1
PPP2R2A	CYCS	EGR1	GNAI1	GNB1
RELA	GAPDH	GIT1	GNAI2	GNB5
	GNAL	GNA12	GNAO1	GNG10
	LPL	GNA13	GNAS	GNG2
	LRP1	GNAI3	ILK	GNG3
	MAPT	GNAQ	MAPK10	GNG4
	NAE1	GRIN1	MAPK9	GNG7
	NDUFA13	GRIN2A	MLLT4	GRB2
	NDUFA4	LIMK1	MRAS	HSP90AA1
	NDUFB5	MAPK8	MYLK	HSP90AB1
	NDUFB8	MMP2	PAK7	MAPK1
	NDUFB9	MYH10	PFN1	MCL1
	NDUFS1	MYH9	PFN2	MTOR
	NDUFV1	NCKAP1	PPP1CB	NR4A1
	PARK7	PAK1	PPP1R12A	PDPK1
	PSEN1	PAK4	PPP1R12B	PIK3R1
	RPL10	PARVA	PRKCZ	PKN1
	RPL10A	RAP1GAP	PXN	PPP2CA
	RPL13	RASGRF1	RALB	PPP2R1A
	RPL13A	SMAD4	RALGDS	PPP2R2B
	RPL14	STAT1	RAP1B	PPP2R2C
	RPL15	TGFB2	RAPGEF3	PPP2R5C
	RPL17	TMSB4X	RAPGEF4	PPP2R5D
	RPL18	WASF1	RAPGEF5	PTK2
	RPL18A	WASL	RHOA	RHEB
	RPL19		SHC3	RPS6
	RPL21		TIAM1	SGK1
	RPL22			SOS1
	RPL27			SPP1
	RPL28			TP53
	RPL29			TSC2
	RPL3			YWHAB
	RPL31			YWHAE
	RPL36A			YWHAG
	RPL37A			YWHAH
	RPL4			YWHAQ
	RPL5			YWHAZ
	RPL6
	RPL7A
	RPL8
	RPL9
	RPLP0
	RPLP1
	RPLP2
	RPS10
	RPS13
	RPS15
	RPS16
	RPS2
	RPS23
	RPS24
	RPS3
	RPS3A
	RPS4X
	RPS7
	RPS9
	RPSA
	RSL24D1
	SDHA
	SDHD
	SLC25A4
	SLC25A5
	SLC25A6
	SNCA
	TNFRSF1A
	UBA1
	UBB
	UBE2L6
	UCHL1
	UQCRC1
	UQCRC2
	UQCRFS1
	VDAC1
	VDAC2
