# Supplementary material for: Dynamics of a Protein Interaction Network Associated to the Aggregation of polyQ-Expanded Ataxin-1
Source: Genes (Basel). 2020 Sep 25;11(10):1129. doi: 10.3390/genes11101129 (PMC7600199; doi:10.3390/genes11101129)
Supplement: Supplementary file 1 [file genes-11-01129-s001.zip › Supplementary Material/Supplementary Table 6.xlsx]

## Sheet: Suppl. Table 6A
Gene_Symbol	GO BP Term	Overlap	P-val	Adjusted P-val	Genes
ATP1A1	sodium ion export (GO:0071436)	6/13	< 0.001	< 0.001	ATP1A3;ATP1A2;ATP1B3;ATP1A1;ATP1B2;ATP1B1
ATP1A2	cellular potassium ion homeostasis (GO:0030007)	6/13	< 0.001	< 0.001	ATP1A3;ATP1A2;ATP1B3;ATP1A1;ATP1B2;ATP1B1
ATP1A3	sodium ion export from cell (GO:0036376)	6/13	< 0.001	< 0.001	ATP1A3;ATP1A2;ATP1B3;ATP1A1;ATP1B2;ATP1B1
ATP1B1	cellular sodium ion homeostasis (GO:0006883)	6/15	< 0.001	< 0.001	ATP1A3;ATP1A2;ATP1B3;ATP1A1;ATP1B2;ATP1B1
ATP1B2	cellular monovalent inorganic cation homeostasis (GO:0030004)	6/17	< 0.001	< 0.001	ATP1A3;ATP1A2;ATP1B3;ATP1A1;ATP1B2;ATP1B1
ATP1B3

## Sheet: Suppl. Table 6B
Gene_Symbol	GO BP Term	Overlap	P-val	Adjusted P-val	Genes
UQCRFS1	mitochondrial ATP synthesis coupled electron transport (GO:0042775)	14/85	< 0.001	< 0.001	NDUFB9;NDUFA13;NDUFB8;NDUFA4;NDUFB5;COX4I1;SDHD;SDHA;UQCRC1;UQCRFS1;CYCS;NDUFS1;UQCRC2;NDUFV1
ATP5B	respiratory electron transport chain (GO:0022904)	14/94	< 0.001	< 0.001	NDUFB9;NDUFA13;NDUFB8;NDUFA4;NDUFB5;COX4I1;SDHD;SDHA;UQCRC1;UQCRFS1;CYCS;NDUFS1;UQCRC2;NDUFV1
NDUFA13	mitochondrial transport (GO:0006839)	9/135	< 0.001	< 0.001	ATP5B;NDUFB8;ATP5A1;ATP5G3;ATP5O;ATP5F1;SLC25A5;SLC25A4;SLC25A6
ATP5G3	ATP metabolic process (GO:0046034)	8/56	< 0.001	< 0.001	ATP5B;ATP5A1;UQCRC1;NDUFS1;ATP5G3;UQCRC2;ATP5O;ATP5F1
ATP5O	mitochondrial electron transport, NADH to ubiquinone (GO:0006120)	7/46	< 0.001	< 0.001	NDUFB9;NDUFA13;NDUFB8;NDUFA4;NDUFB5;NDUFS1;NDUFV1
COX4I1
UQCRC2
VDAC1
CYCS
NDUFA4
VDAC2
UQCRC1
ATP5A1
NDUFV1
NDUFB5
NDUFB8
NDUFB9
SLC25A6
SLC25A4
SLC25A5
NDUFS1
SDHA
SDHD
ATP5F1

## Sheet: Suppl. Table 6C
Gene_Symbol	GO BP Term	Overlap	P-val	Adjusted P-val	Genes
EIF4B	SRP-dependent cotranslational protein targeting to membrane (GO:0006614)	42/89	< 0.001	< 0.001	RPL4;RPL5;RPL3;RPL10;RPL31;RPLP1;RPLP0;RPL36A;RPL10A;RPL8;RPL9;RPL6;RPS15;RPS4X;RPL7A;RPS16;RPL18A;RPL14;RPS3;RPL13;RPLP2;RPL15;RPS2;RPL18;RPL17;RPS10;RPS13;RPL19;RPS9;RPL21;RPS7;RPL22;RPS6;RPL13A;RPS3A;RPSA;RPL37A;RPL27;RPL29;RPL28;RPS24;RPS23
RPL10	cotranslational protein targeting to membrane (GO:0006613)	42/93	< 0.001	< 0.001	RPL4;RPL5;RPL3;RPL10;RPL31;RPLP1;RPLP0;RPL36A;RPL10A;RPL8;RPL9;RPL6;RPS15;RPS4X;RPL7A;RPS16;RPL18A;RPL14;RPS3;RPL13;RPLP2;RPL15;RPS2;RPL18;RPL17;RPS10;RPS13;RPL19;RPS9;RPL21;RPS7;RPL22;RPS6;RPL13A;RPS3A;RPSA;RPL37A;RPL27;RPL29;RPL28;RPS24;RPS23
RPL10A	protein targeting to ER (GO:0045047)	42/97	< 0.001	< 0.001	RPL4;RPL5;RPL3;RPL10;RPL31;RPLP1;RPLP0;RPL36A;RPL10A;RPL8;RPL9;RPL6;RPS15;RPS4X;RPL7A;RPS16;RPL18A;RPL14;RPS3;RPL13;RPLP2;RPL15;RPS2;RPL18;RPL17;RPS10;RPS13;RPL19;RPS9;RPL21;RPS7;RPL22;RPS6;RPL13A;RPS3A;RPSA;RPL37A;RPL27;RPL29;RPL28;RPS24;RPS23
RPL13	viral gene expression (GO:0019080)	42/110	< 0.001	< 0.001	RPL4;RPL5;RPL3;RPL10;RPL31;RPLP1;RPLP0;RPL36A;RPL10A;RPL8;RPL9;RPL6;RPS15;RPS4X;RPL7A;RPS16;RPL18A;RPL14;RPS3;RPL13;RPLP2;RPL15;RPS2;RPL18;RPL17;RPS10;RPS13;RPL19;RPS9;RPL21;RPS7;RPL22;RPS6;RPL13A;RPS3A;RPSA;RPL37A;RPL27;RPL29;RPL28;RPS24;RPS23
RPL13A	nuclear-transcribed mRNA catabolic process, nonsense-mediated decay (GO:0000184)	42/112	< 0.001	< 0.001	RPL4;RPL5;RPL3;RPL10;RPL31;RPLP1;RPLP0;RPL36A;RPL10A;RPL8;RPL9;RPL6;RPS15;RPS4X;RPL7A;RPS16;RPL18A;RPL14;RPS3;RPL13;RPLP2;RPL15;RPS2;RPL18;RPL17;RPS10;RPS13;RPL19;RPS9;RPL21;RPS7;RPL22;RPS6;RPL13A;RPS3A;RPSA;RPL37A;RPL27;RPL29;RPL28;RPS24;RPS23
RPL14
RPL15
RPL17
RPL18
RPL18A
RPL19
RPL21
RPL22
RPL27
RPL28
RPL29
RPL3
RPL31
RPL36A
RPL37A
RPL4
RPL5
RPL6
RPL7A
RPL8
RPL9
RPLP0
RPLP1
RPLP2
RPS10
RPS13
RPS15
RPS16
RPS2
RPS23
RPS24
RPS3
RPS3A
RPS4X
RPS6
RPS7
RPS9
RPSA
RSL24D1

## Sheet: Suppl. Table 6D
Gene_Symbol	GO BP Term	Overlap	P-val	Adjusted P-val	Genes
GNAL	adenylate cyclase-modulating G-protein coupled receptor signaling pathway (GO:0007188)	11/134	< 0.001	< 0.001	GNAO1;GNA13;GNAL;GNAQ;GNA12;GNAI3;GNAS;ADCY2;ADCY1;GNAI1;GNAI2
GNG2	G-protein coupled receptor signaling pathway, coupled to cyclic nucleotide second messenger (GO:0007187)	10/125	< 0.001	< 0.001	GNAO1;GNA13;GNAL;GNAQ;GNA12;GNAI3;GNAS;ADCY2;GNAI1;GNAI2
GNAI2	cellular response to glucagon stimulus (GO:0071377)	9/32	< 0.001	< 0.001	GNG3;GNG10;GNG2;GNG4;GNG7;GNB1;ADCY2;ADCY1;GNG12
GNG7	response to glucagon (GO:0033762)	9/34	< 0.001	< 0.001	GNG3;GNG10;GNG2;GNG4;GNG7;GNB1;ADCY2;ADCY1;GNG12
GNG4	dopamine receptor signaling pathway (GO:0007212)	8/28	< 0.001	< 0.001	GNAO1;GNG2;GNAL;GNAQ;GNB1;GNAI3;GNAS;GNB5
GNG3
GNAI1
GNAO1
GNG12
GNA13
ADCY1
ADCY2
GNAI3
GNG10
GNB5
GNAS
GNB1
GNAQ
GNA12
