# Supplementary material for: Dynamics of a Protein Interaction Network Associated to the Aggregation of polyQ-Expanded Ataxin-1
Source: Genes (Basel). 2020 Sep 25;11(10):1129. doi: 10.3390/genes11101129 (PMC7600199; doi:10.3390/genes11101129)
Supplement: Supplementary file 1 [file genes-11-01129-s001.zip › Supplementary Material/Supplementary Table 7.xlsx]

## Sheet: Φύλλο1
	Early stage			Middle stage			Late stage
Protein/node	Degree.1	Betweenness.1	Closeness.1	Degree.2	Betweenness.2	Closeness.2	Degree.3	Betweenness.3	Closeness.3
TP53	13	0.24116194	0.49438202	17	0.10528439	0.34565619	16	0.05451446	0.34438776
PPP2CA	13	0.21863148	0.50574713	13	0.02877692	0.33754513	13	0.04535388	0.3375
PIK3R1	12	0.13000405	0.45833333	17	0.0731577	0.37325349	17	0.09728216	0.41666667
MTOR	12	0.2512524	0.52380952	14	0.1674602	0.41008772	13	0.0983217	0.40785498
GRB2	10	0.15270546	0.45360825	14	0.05893749	0.35018727	14	0.04439813	0.37292818
PDPK1	9	0.07930369	0.45833333	10	0.01220732	0.32578397	10	0.01170351	0.33665835
AKT3	9	0.12178336	0.51764706	9	0.0135466	0.33815552	9	0.01237702	0.34177215
TSC2	9	0.07768612	0.44	9	0.01223081	0.32241379	9	0.01290513	0.32451923
MAPK1	8	0.18114196	0.49438202	12	0.0543498	0.33815552	12	0.07096001	0.38571429
YWHAZ	8	0.04175486	0.45360825	10	0.03573765	0.36666667	10	0.06022872	0.39940828
PPP2R1A	7	0.01737139	0.3826087	10	0.09698486	0.36170213	9	0.03153483	0.33415842
HSP90AA1	7	0.08142788	0.46315789	9	0.03359623	0.33633094	10	0.03965141	0.34005038
GNB1	6	0.35714286	0.875	14	0.13271736	0.31218698	15	0.13265984	0.37190083
GNB5	6	0.35714286	0.875	11	5.91E-4	0.22832723	13	0.00375519	0.2755102
YWHAE	6	0.00979815	0.37931034	6	0.00127363	0.28813559	6	0.00190021	0.30892449
YWHAB	6	0.00918739	0.3826087	6	5.18E-4	0.28078078	6	0.00098139	0.30337079
PPP2R5C	5	0.00613108	0.37606838	6	0.00285444	0.29448819	6	0.00359105	0.27663934
PIK3R2	5	0.00770999	0.38938053	5	8.20E-4	0.28902628	5	0.00073761	0.31395349
PIK3R3	5	0.00770999	0.38938053	5	2.98E-4	0.28902628	5	0.00036331	0.3125
YWHAG	5	0.00350599	0.36666667	5	5.70E-4	0.28419453	5	0.00047813	0.30201342
YWHAH	5	0.00148243	0.35772358	5	7.77E-5	0.27662722	5	0.0001493	0.29735683
SOS1	4	0.01271399	0.40366972	7	0.00830887	0.32864675	7	0.01030837	0.39473684
FGFR1	4	0.02468293	0.33587786	6	0.0087062	0.29495268	5	0.01104245	0.33007335
PDGFRB	4	0.00192624	0.33333333	6	0.00830577	0.28506098	5	0.00300734	0.31177829
CCND1	4	0.0501938	0.34645669	5	0.01292356	0.29402516	6	0.01532772	0.32296651
PPP2R2A	4	0.000352	0.34645669	4	1.92E-5	0.27868852	4	0.03685	0.26367188
IGF1R	3	0.0013977	0.33082707	6	0.00259919	0.30555556	5	0.0022738	0.33834586
PDGFRA	3	0	0.33082707	4	1.87E-4	0.28333333	4	0.0022617	0.31105991
FGFR2	3	0.01971453	0.33333333	4	0.00371803	0.28247734	3	0.00406884	0.30892449
ATP1A1	3	0.1	0.71428571	3	0.1	0.71428571	3	0.1	0.71428571
ATP1A2	3	0.1	0.71428571	3	0.1	0.71428571	3	0.1	0.71428571
ATP1A3	3	0.1	0.71428571	3	0.1	0.71428571	3	0.1	0.71428571
ATP1B1	3	0.1	0.71428571	3	0.1	0.71428571	3	0.1	0.71428571
ATP1B2	3	0.1	0.71428571	3	0.1	0.71428571	3	0.1	0.71428571
ATP1B3	3	0.1	0.71428571	3	0.1	0.71428571	3	0.1	0.71428571
PPP2R2C	3	0	0.34375	3	0	0.27827381	3	0	0.26315789
PPP2R5D	3	0	0.34375	3	0	0.27827381	3	0	0.26315789
RPS6	2	0.04545455	0.352	53	0.12018108	0.35349716	2	0.01481481	0.29157667
GNG2	2	0.00793651	0.58333333	9	0.00218238	0.24670185	9	0.00452252	0.29540481
GNG4	2	0.00793651	0.58333333	8	0.00119461	0.24605263	9	0.00452252	0.29540481
GNG10	2	0.00793651	0.58333333	7	7.12E-4	0.24540682	8	0.00232394	0.29411765
GNG3	2	0.00793651	0.58333333	7	7.12E-4	0.24540682	8	0.00232394	0.29411765
GNG7	2	0.00793651	0.58333333	7	7.12E-4	0.24540682	7	0.00102769	0.28421053
GNG12	2	0.00793651	0.58333333	6	5.69E-4	0.24508519	8	0.00211329	0.29411765
RELA	2	0.01004816	0.34645669	4	0.00759958	0.26906475	3	0.00063238	0.30751708
CDKN1B	2	0	0.34108527	3	0.00193897	0.28462709	4	0.00600258	0.34438776
RHEB	2	0	0.36666667	3	2.75E-4	0.29824561	2	0	0.2967033
YWHAQ	2	0	0.3963964	2	0	0.3050571	2	0	0.30269058
SGK1	2	0	0.35772358	2	0	0.29356358	2	0	0.29347826
DDIT4	2	0.00208187	0.36666667	2	2.74E-4	0.26227209	2	0.00020365	0.26315789
PPP2R2B	2	0	0.34108527	2	0	0.27786033	2	0	0.26264591
FGF1	2	0.000352	0.25581395	2	1.44E-5	0.22860636	2	0.03685	0.24953789
EIF4B	1	0	0.26190476	16	4.68E-4	0.27744807	1	0	0.22613065
PTK2	1	0	0.31428571	9	0.00766219	0.31481481	8	0.00634923	0.37396122
PKN1	1	0	0.31654676	2	3.24E-4	0.27662722	2	0.00133185	0.31914894
CD44	1	0	1	2	8.72E-4	0.25	3	0.05826423	0.30681818
SPP1	1	0	1	2	3.69E-4	0.24801061	1	0	0.23519164
NR4A1	1	0	0.33333333	1	0	0.25304465	1	0	0.27892562
MCL1	1	0	0.33333333	1	0	0.25722146	1	0	0.25665399
HSP90AB1	1	0	0.31884058	1	0	0.25202156	1	0	0.25423729
IFNAR1	1	0	0.25882353	1	0	0.22749392	2	0.00054819	0.25186567
COL1A1	1	0	1	1	0	1	2	0.01481481	0.19230769
COL5A2	1	0	1	1	0	1	1	0	0.16148325
AGRN	1	0	1	1	0	1	1	0	1
DAG1	1	0	1	1	0	1	1	0	1
RPL15	0	0	0	52	0.046425	0.337545	0	0	0
RPS3	0	0	0	52	0.00264109	0.298246	0	0	0
RPSA	0	0	0	51	0.0802577	0.321306	0	0	0
RPL3	0	0	0	51	0.00037058	0.297297	0	0	0
RPS17	0	0	0	51	0.00037058	0.297297	0	0	0
RPL37A	0	0	0	50	0.0427807	0.336331	0	0	0
RPL6	0	0	0	50	0.0427807	0.336331	0	0	0
RPL13A	0	0	0	50	0.0412011	0.309603	0	0	0
RPL10A	0	0	0	50	0.00018822	0.296825	0	0	0
RPL18	0	0	0	50	0.00018822	0.296825	0	0	0
RPL18A	0	0	0	50	0.00018822	0.296825	0	0	0
RPL19	0	0	0	50	0.00018822	0.296825	0	0	0
RPL21	0	0	0	50	0.00018822	0.296825	0	0	0
RPL29	0	0	0	50	0.00018822	0.296825	0	0	0
RPL31	0	0	0	50	0.00018822	0.296825	0	0	0
RPL35	0	0	0	50	0.00018822	0.296825	0	0	0
RPL5	0	0	0	50	0.00018822	0.296825	0	0	0
RPL8	0	0	0	50	0.00018822	0.296825	0	0	0
RPL9	0	0	0	50	0.00018822	0.296825	0	0	0
RPS19	0	0	0	50	0.00018822	0.296825	0	0	0
RPS24	0	0	0	50	0.00018822	0.296825	0	0	0
RPS3A	0	0	0	50	0.00018822	0.296825	0	0	0
RPL13	0	0	0	50	0.00017086	0.296825	0	0	0
RPL4	0	0	0	50	0.00017086	0.296825	0	0	0
RPS10	0	0	0	50	0.00017086	0.296825	0	0	0
RPS11	0	0	0	50	0.00017086	0.296825	0	0	0
RPS13	0	0	0	50	0.00017086	0.296825	0	0	0
RPS16	0	0	0	50	0.00017086	0.296825	0	0	0
RPS23	0	0	0	50	0.00017086	0.296825	0	0	0
RPS7	0	0	0	50	0.00017086	0.296825	0	0	0
RPS9	0	0	0	50	0.00017086	0.296825	0	0	0
RPL10	0	0	0	49	0	0.296355	0	0	0
RPL14	0	0	0	49	0	0.296355	0	0	0
RPL17	0	0	0	49	0	0.296355	0	0	0
RPL22	0	0	0	49	0	0.296355	0	0	0
RPL23	0	0	0	49	0	0.296355	0	0	0
RPL26	0	0	0	49	0	0.296355	0	0	0
RPL27	0	0	0	49	0	0.296355	0	0	0
RPL28	0	0	0	49	0	0.296355	0	0	0
RPL36A	0	0	0	49	0	0.296355	0	0	0
RPL7A	0	0	0	49	0	0.296355	0	0	0
RPLP0	0	0	0	49	0	0.296355	0	0	0
RPLP1	0	0	0	49	0	0.296355	0	0	0
RPLP2	0	0	0	49	0	0.296355	0	0	0
RPS15	0	0	0	49	0	0.296355	0	0	0
RPS2	0	0	0	49	0	0.296355	0	0	0
RPS26	0	0	0	49	0	0.296355	0	0	0
RPS4X	0	0	0	49	0	0.296355	0	0	0
RPS5	0	0	0	49	0	0.296355	0	0	0
UQCRFS1	0	0	0	21	0.125642	0.731707	0	0	0
RSL24D1	0	0	0	19	0	0.268678	0	0	0
UQCRC2	0	0	0	17	0.0635178	0.666667	0	0	0
COX5A	0	0	0	16	0.0746815	0.652174	0	0	0
NDUFA4	0	0	0	15	0.0323889	0.576923	0	0	0
ATP5B	0	0	0	14	0.183223	0.652174	0	0	0
NDUFB8	0	0	0	14	0.0304019	0.612245	0	0	0
NDUFS3	0	0	0	14	0.0293616	0.566038	0	0	0
UQCRC1	0	0	0	13	0.0286154	0.612245	0	0	0
NDUFV1	0	0	0	13	0.0181507	0.612245	0	0	0
NDUFB5	0	0	0	13	0.00509807	0.545455	0	0	0
ATP5A1	0	0	0	12	0.118951	0.612245	0	0	0
ATP5F1	0	0	0	12	0.0275875	0.576923	0	0	0
CYCS	0	0	0	12	0.0502746	0.545455	0	0	0
NDUFS1	0	0	0	12	0.00738833	0.545455	0	0	0
NDUFB9	0	0	0	12	0.0131063	0.535714	0	0	0
NDUFS7	0	0	0	12	0.00391671	0.535714	0	0	0
SDHA	0	0	0	11	0.0703029	0.588235	0	0	0
APP	0	0	0	11	0.0668514	0.325217	0	0	0
COX4I1	0	0	0	9	0.00497777	0.517241	0	0	0
NDUFA13	0	0	0	9	0.00025543	0.5	0	0	0
FN1	0	0	0	9	0.0337438	0.325217	0	0	0
PLCG1	0	0	0	8	0.0114631	0.282905	0	0	0
COX6A1	0	0	0	7	0.0004329	0.491803	0	0	0
COX6B1	0	0	0	7	0.0004329	0.491803	0	0	0
COX6C	0	0	0	7	0.00255428	0.483871	0	0	0
ATP5G3	0	0	0	6	0.00263597	0.517241	0	0	0
ATP5O	0	0	0	5	0.00038314	0.47619	0	0	0
VDAC1	0	0	0	5	0.0651341	0.434783	0	0	0
EIF4E	0	0	0	5	0.00581974	0.319113	0	0	0
UBB	0	0	0	5	0.0408825	0.265248	0	0	0
GNAL	0	0	0	5	0.0158356	0.240669	0	0	0
SDHC	0	0	0	4	0.0026538	0.454545	0	0	0
SLC25A4	0	0	0	4	0.0626437	0.428571	0	0	0
PSEN1	0	0	0	4	0.0138628	0.289474	0	0	0
APOE	0	0	0	4	0.0149977	0.276219	0	0	0
SNCA	0	0	0	4	0.0175065	0.255116	0	0	0
SDHD	0	0	0	3	0	0.416667	0	0	0
SLC25A6	0	0	0	3	0	0.416667	0	0	0
GAPDH	0	0	0	3	0.0411036	0.320205	0	0	0
CDK5	0	0	0	3	0.00674192	0.258645	0	0	0
MAPT	0	0	0	3	0.00612727	0.255464	0	0	0
CALM2	0	0	0	3	0.00346923	0.239437	0	0	0
CALM3	0	0	0	3	0.00346923	0.239437	0	0	0
UBA1	0	0	0	3	0.0106952	0.210586	0	0	0
FGF12	0	0	0	3	1.917e-05	0.194589	0	0	0
VDAC2	0	0	0	2	0.00172414	0.3125	0	0	0
SLC25A5	0	0	0	2	0.00114943	0.309278	0	0	0
APBB1	0	0	0	2	0	0.277037	0	0	0
BACE1	0	0	0	2	0	0.253388	0	0	0
LRP1	0	0	0	2	0.00084891	0.232587	0	0	0
TNFRSF1A	0	0	0	2	0.00018784	0.227771	0	0	0
CDK5R1	0	0	0	2	0	0.223684	0	0	0
UCHL1	0	0	0	2	0	0.21347	0	0	0
UBE2L6	0	0	0	2	0	0.210349	0	0	0
NAE1	0	0	0	1	0	0.245729	0	0	0
TNC	0	0	0	1	0	0.245729	0	0	0
APH1A	0	0	0	1	0	0.22476	0	0	0
ITPR1	0	0	0	1	0	0.220779	0	0	0
LPL	0	0	0	1	0	0.216686	0	0	0
PARK7	0	0	0	1	0	0.203482	0	0	0
ADCY3	0	0	0	1	0	0.194185	0	0	0
UBE2J2	0	0	0	1	0	0.174115	0	0	0
ABL1	0	0	0	0	0	0	7	0.00812182	0.375
LIMK1	0	0	0	0	0	0	5	0.0129826	0.372928
MYH9	0	0	0	0	0	0	5	0.00409002	0.367847
ARHGEF7	0	0	0	0	0	0	6	0.00288386	0.367847
ARHGEF12	0	0	0	0	0	0	4	0.0105983	0.365854
WASF1	0	0	0	0	0	0	12	0.00409069	0.356201
WASL	0	0	0	0	0	0	13	0.00405922	0.356201
APC	0	0	0	0	0	0	2	0	0.355263
ARPC2	0	0	0	0	0	0	10	0.00215212	0.351562
ARPC3	0	0	0	0	0	0	8	0.00165264	0.349741
GIT1	0	0	0	0	0	0	4	0	0.349741
ARPC4	0	0	0	0	0	0	7	0.00172529	0.348837
MYH10	0	0	0	0	0	0	3	0	0.347938
ABI2	0	0	0	0	0	0	6	0.00025183	0.341772
NCKAP1	0	0	0	0	0	0	8	0.00018347	0.340909
CYFIP2	0	0	0	0	0	0	7	6.633e-05	0.34005
BAIAP2	0	0	0	0	0	0	5	0	0.338346
GNA13	0	0	0	0	0	0	9	0.0386605	0.3375
CFL1	0	0	0	0	0	0	4	0.0003656	0.323741
SMAD4	0	0	0	0	0	0	3	0.0148148	0.308924
APC2	0	0	0	0	0	0	1	0	0.301339
EGR1	0	0	0	0	0	0	2	0	0.2897
STAT1	0	0	0	0	0	0	4	0.00524947	0.287846
GNA12	0	0	0	0	0	0	4	0.00085397	0.284211
ARPC5	0	0	0	0	0	0	6	1.579e-05	0.278351
TMSB4X	0	0	0	0	0	0	2	0	0.272727
MMP2	0	0	0	0	0	0	2	0.0294085	0.236842
TGFB2	0	0	0	0	0	0	1	0	0.236427
CDC42				29	0.38517216	0.41834452	44	0.474658	0.5
RHOA				21	0.04587159	0.32922535	27	0.18643003	0.42993631
CTNNB1				14	0.06384029	0.37854251	17	0.11655018	0.42993631
PXN				14	0.03425611	0.34186472	15	0.04797847	0.41158537
GNAI2				12	0.00408273	0.24222798	12	0.00588507	0.27892562
GNAI1				11	4.14E-4	0.24191462	11	0.0004948	0.27835052
MAPK8				10	0.0472776	0.34	7	0.01855205	0.39017341
GNAI3				10	0.00386178	0.24160207	10	0.00535286	0.27777778
GNAO1				10	3.94E-4	0.24160207	10	0.00045487	0.27777778
GNAQ				9	0.02838203	0.2863706	9	0.03004228	0.31839623
BCAR1				7	0.00199455	0.32692308	6	0.00147423	0.38028169
ACTB				7	0.01233837	0.33452594	15	0.02311251	0.37292818
MYLK				7	0.07998707	0.31114809	7	0.0714368	0.3638814
RAP1B				6	0.06334344	0.30307942	6	0.08466968	0.34793814
GNAS				6	0.00884273	0.24097938	5	0.01894037	0.2755102
PRKCZ				5	0.00199645	0.31694915	5	0.00470866	0.38571429
MAPK9				5	0.01233644	0.33274021	4	0.00618243	0.37709497
ACTG1				5	0.00112105	0.3050571	11	0.01367401	0.36885246
DOCK4				5	0.14411934	0.36594912	2	0.00083998	0.35248042
ILK				5	0.00525826	0.30064309	6	0.00891688	0.33498759
PPP1R12A				5	0.00683307	0.28947368	5	0.0151071	0.33415842
CALM1				5	0.03522895	0.24066924	2	0.04378109	0.27054108
PAK1				4	3.88E-4	0.31218698	7	0.0023415	0.38243626
CTNND1				4	0.02060363	0.31375839	4	0.03071131	0.37921348
PFN1				4	3.21E-4	0.30456026	4	0.00050417	0.36193029
ACTN1				4	2.68E-4	0.27827381	4	0.00042612	0.30612245
PPP1CB				4	0.00925086	0.28205128	4	0.00488758	0.27835052
ARHGAP35				3	3.21E-4	0.30406504	3	0.00050417	0.35904255
TIAM1				3	3.21E-4	0.30307942	3	0.00050417	0.35904255
PPP1R12B				3	0.00162019	0.265625	3	0.00218746	0.28784648
MLLT4				3	0.02152514	0.24412533	3	0.02996803	0.28481013
ADCY1				3	4.79E-5	0.19663512	3	0.00011056	0.22022838
ARHGAP5				2	3.21E-4	0.30210016	2	0.00050417	0.35714286
PFN2				2	0	0.2992	2	0	0.34438776
PAK4				2	0	0.29588608	2	0	0.33498759
PAK7				2	0	0.29588608	2	0	0.33498759
MAPK10				2	0.00405135	0.30807249	1	0	0.33415842
PARVA				2	0	0.26008345	2	0	0.30066815
RALGDS				2	0.01069519	0.23345818	2	0.01481481	0.25961538
CAV1				2	0.0038458	0.25304465	1	0	0.25423729
MRAS				2	0.01069519	0.19684211	2	0.01481481	0.22277228
ADCY2				2	0	0.19479167	1	0	0.21634615
GRIN1				2	0.02127537	0.19499479	2	0.02940851	0.21462639
GRIN2A				2	0.01069519	0.16360455	2	0.01481481	0.17739816
SHC3				1	0	0.25972222	1	0	0.27217742
RAP1GAP				1	0	0.23287671	1	0	0.25862069
RAPGEF3				1	0	0.23287671	1	0	0.25862069
RAPGEF4				1	0	0.23287671	1	0	0.25862069
RALB				1	0	0.18946302	1	0	0.20642202
RAPGEF5				1	0	0.16461268	1	0	0.18243243
RASGRF1				1	0	0.1407073	1	0	0.15083799
