# Supplementary material for: Dynamics of a Protein Interaction Network Associated to the Aggregation of polyQ-Expanded Ataxin-1
Source: Genes (Basel). 2020 Sep 25;11(10):1129. doi: 10.3390/genes11101129 (PMC7600199; doi:10.3390/genes11101129)
Supplement: Supplementary file 1 [file genes-11-01129-s001.zip › Supplementary Material/Supplementary Table 8.xlsx]

## Sheet: PPP2AC
TARGET	DRUG	ALGORITHM		FINGERPRINT		SCORE	BBB PERMEABILITY PREDITION	STATUS
PPP2CA	(2S,3S,4E,6E,8S,9S)-3-amino-9-methoxy-2,6,8-trimethyl-10-phenyldeca-4,6-dienoic acid	ADABoost		MACCS		1.766	ΒΒΒ+	Experimental
				Openbabel		8.123	ΒΒΒ+
				Molprint		-173.76	ΒΒΒ-
				PubChem		2.938	ΒΒΒ+
		SVM		MACCS		-0.054	ΒΒΒ-
				Openbabel		0.037	ΒΒΒ+
				Molprint		0.681	ΒΒΒ+
				PubChem		0.021	ΒΒΒ+
	2,6,8-Trimethyl-3-Amino-9-Benzyl-9-Methoxynonanoic Acid	ADABoost		MACCS		1.082	BBB+	Experimental
				Openbabel		12.382	BBB+
				Molprint		-173.76	BBB-
				PubChem		3.789	BBB+
		SVM		MACCS		-0.029	BBB-
				Openbabel		0.201	BBB+
				Molprint		0.681	BBB+
				PubChem		-0.001	BBB-
	Vitamin E	ADABoost		MACCS		2.829	BBB+	Approved
				Openbabel		10.15	BBB+
				Molprint		4.629	BBB+
				PubChem		2.327	BBB+
		SVM		MACCS		0.032	BBB+
				Openbabel		0.232	BBB+
				Molprint		0.38	BBB+
				PubChem		0.098	BBB+

## Sheet: TP53
TARGET	DRUG	ALGORITHM		FINGERPRINT		SCORE	BBB PERMEABILITY PREDITION	STATUS
TP53	1-(9-ethyl-9H-carbazol-3-yl)-N-methylmethanamine/PhiKan 083	ADABoost		MACCS		7.635	BBB+	Experimental
				Openbabel		7.24	BBB+
				Molprint		6.749	BBB+
				PubChem		17.246	BBB+
		SVM		MACCS		0.091	BBB+
				Openbabel		0.222	BBB+
				Molprint		0.253	BBB+
				PubChem		0.17	BBB+
	AZD 3355	ADABoost		MACCS		9.613	BBB+	Experimental
				Openbabel		17.03	BBB+
				Molprint		5.58	BBB+
				PubChem		16.513	BBB+
		SVM		MACCS		0.088	BBB+
				Openbabel		0.138	BBB+
				Molprint		0.59	BBB+
				PubChem		0.071	BBB+
	Acetylsalicylic acid	ADABoost		MACCS		1.361	BBB+	Approved
				Openbabel		5.786	BBB+
				Molprint		-173.76	BBB-
				PubChem		4.887	BBB+
		SVM		MACCS		0.032	BBB+
				Openbabel		0.12	BBB+
				Molprint		0.681	BBB+
				PubChem		0.23	BBB+

## Sheet: CDC42
TARGET	DRUG	ALGORITHM		FINGERPRINT		SCORE	BBB PERMEABILITY PREDITION	STATUS
CDC42	Aminophosphonic Acid-Guanylate Ester	ADABoost		MACCS		2.152	BBB+	Experimental
				Openbabel		5.016	BBB+
				Molprint		1.739	BBB+
				PubChem		2.747	BBB+
		SVM		MACCS		-0.016	BBB-
				Openbabel		-0.031	BBB-
				Molprint		0.48	BBB+
				PubChem		-0.155	BBB-
	Guanosine-5'-Diphosphate	ADABoost		MACCS		2.152	BBB+	Experimental
				Openbabel		7.169	BBB+
				Molprint		1.739	BBB+
				PubChem		2.747	BBB+
		SVM		MACCS		-0.013	BBB-
				Openbabel		-0.051	BBB-
				Molprint		0.48	BBB+
				PubChem		-0.156	BBB-

## Sheet: GNB1
TARGET	DRUG	ALGORITHM		FINGERPRINT		SCORE	BBB PERMEABILITY PREDITION	STATUS
GNB1	FARNESYL	ADABoost		MACCS		3.497	BBB+	Experimental
				Openbabel		10.751	BBB+
				Molprint		6.191	BBB+
				PubChem		4.037	BBB+
		SVM		MACCS		0.069	BBB+
				Openbabel		0.09	BBB+
				Molprint		0.928	BBB+
				PubChem		0.322	BBB+

## Sheet: RHOA
TARGET	DRUG	ALGORITHM		FINGERPRINT		SCORE	BBB PERMEABILITY PREDITION	STATUS
RHOA	Guanosine-5'-Diphosphate	ADABoost		MACCS		2.152	BBB+	Experimental
				Openbabel		7.169	BBB+
				Molprint		1.739	BBB+
				PubChem		2.747	BBB+
		SVM		MACCS		-0.013	BBB-
				Openbabel		-0.051	BBB-
				Molprint		0.48	BBB+
				PubChem		-0.156	BBB-

## Sheet: ATP1A1
TARGET	DRUG	ALGORITHM		FINGERPRINT		SCORE	BBB PERMEABILITY PREDITION	STATUS
ATP1A1	Deslanoside	ADABoost		MACCS		-0.205	BBB-	Approved
				Openbabel		-1.361	BBB-
				Molprint		3.57	BBB+
				PubChem		-10.171	BBB-
		SVM		MACCS		-0.038	BBB-
				Openbabel		-0.139	BBB-
				Molprint		-0.122	BBB-
				PubChem		-0.306	BBB-
	Diazoxide	ADABoost		MACCS		10.27	BBB+	Approved
				Openbabel		4.152	BBB+
				Molprint		-173.76	BBB-
				PubChem		10.952	BBB+
		SVM		MACCS		0.183	BBB+
				Openbabel		0.216	BBB+
				Molprint		0.681	BBB+
				PubChem		0.254	BBB+
	Digoxin	ADABoost		MACCS		-0.53	BBB-	Approved
				Openbabel		-0.482	BBB-
				Molprint		1.156	BBB+
				PubChem		-10.171	BBB-
		SVM		MACCS		-0.084	BBB-
				Openbabel		-0.115	BBB-
				Molprint		-0.038	BBB-
				PubChem		-0.323	BBB-
	Acetyldigitoxin	ADABoost		MACCS		0.928	BBB+	Approved
				Openbabel		1.627	BBB+
				Molprint		-1.027	BBB-
				PubChem		-8.024	BBB-
		SVM		MACCS		-0.05	BBB-
				Openbabel		-0.119	BBB-
				Molprint		-0.045	BBB-
				PubChem		-0.276	BBB-
	Ethacrynic acid	ADABoost		MACCS		1.642	ΒΒΒ+	Approved
				Openbabel		5.877	ΒΒΒ+
				Molprint		-173.76	ΒΒΒ-
				PubChem		1.468	ΒΒΒ+
		SVM		MACCS		0.045	ΒΒΒ+
				Openbabel		-0.03	ΒΒΒ-
				Molprint		0.681	ΒΒΒ+
				PubChem		0.089	ΒΒΒ+
	Aluminium	ADABoost		MACCS		10.479	BBB+	Approved
				Openbabel		14.79	BBB+
				Molprint		-173.76	BBB-
				PubChem		12.281	BBB+
		SVM		MACCS		0.11	BBB+
				Openbabel		0.231	BBB+
				Molprint		0.681	BBB+
				PubChem		0.097	BBB+
	Bretylium	ADABoost		MACCS		3.055	BBB+	Approved
				Openbabel		11.983	BBB+
				Molprint		8.31	BBB+
				PubChem		12.512	BBB+
		SVM		MACCS		0.03	BBB+
				Openbabel		0.277	BBB+
				Molprint		0.416	BBB+
				PubChem		0.326	BBB+
	Trichlormethiazide	ADABoost		MACCS		6.533	BBB+	Approved
				Openbabel		11.785	BBB+
				Molprint		-173.76	BBB-
				PubChem		9.99	BBB+
		SVM		MACCS		0.136	BBB+
				Openbabel		0.16	BBB+
				Molprint		0.681	BBB+
				PubChem		0.206	BBB+
	Almitrine	ADABoost		MACCS		3.183	BBB+	Approved
				Openbabel		19.064	BBB+
				Molprint		10.669	BBB+
				PubChem		9.615	BBB+
		SVM		MACCS		-0.001	BBB-
				Openbabel		0.394	BBB+
				Molprint		0.447	BBB+
				PubChem		0.077	BBB+
	Ouabain	ADABoost		MACCS		0.505	BBB+	Approved
				Openbabel		-1.361	BBB-
				Molprint		1.603	BBB+
				PubChem		-2.113	BBB-
		SVM		MACCS		-0.039	BBB-
				Openbabel		-0.079	BBB-
				Molprint		-0.03	BBB-
				PubChem		-0.175	BBB-
	Ciclopirox	ADABoost		MACCS		13.141	BBB+	Approved
				Openbabel		11.278	BBB+
				Molprint		5.683	BBB+
				PubChem		18.395	BBB+
		SVM		MACCS		0.154	BBB+
				Openbabel		0.176	BBB+
				Molprint		0.631	BBB+
				PubChem		0.296	BBB+
	Digitoxin	ADABoost		MACCS		0.446	BBB+	Approved
				Openbabel		-0.482	BBB-
				Molprint		1.156	BBB+
				PubChem		-8.024	BBB-
		SVM		MACCS		-0.069	BBB-
				Openbabel		-0.115	BBB-
				Molprint		0.027	BBB+
				PubChem		-0.276	BBB-
	Hydroflumethiazide	ADABoost		MACCS		7.631	BBB+	Approved
				Openbabel		8.322	BBB+
				Molprint		-173.76	BBB-
				PubChem		9.352	BBB+
		SVM		MACCS		0.14	BBB+
				Openbabel		0.205	BBB+
				Molprint		0.681	BBB+
				PubChem		0.214	BBB+
	Potassium	ADABoost		MACCS		10.479	BBB+	Experimental
				Openbabel		16.656	BBB+
				Molprint		-173.76	BBB-
				PubChem		12.281	BBB+
		SVM		MACCS		0.11	BBB+
				Openbabel		0.235	BBB+
				Molprint		0.681	BBB+
				PubChem		0.097	BBB+
	Magnesium	ADABoost		MACCS		10.479	BBB+	Experimental
				Openbabel		16.656	BBB+
				Molprint		-173.76	BBB-
				PubChem		12.281	BBB+
		SVM		MACCS		0.11	BBB+
				Openbabel		0.231	BBB+
				Molprint		0.681	BBB+
				PubChem		0.097	BBB+
	Bepridil	ADABoost		MACCS		2.542	BBB+	Approved
				Openbabel		-1.161	BBB-
				Molprint		0.525	BBB+
				PubChem		0.744	BBB+
		SVM		MACCS		-0.032	BBB-
				Openbabel		-0.084	BBB-
				Molprint		-0.288	BBB-
				PubChem		-0.007	BBB-

## Sheet: MTOR
TARGET	DRUG	ALGORITHM		FINGERPRINT		SCORE	BBB PERMEABILITY PREDITION	STATUS
MTOR	Sirolimus	ADABoost		MACCS		-1.579	BBB-	Approved
				Openbabel		-16.373	BBB-
				Molprint		2.809	BBB+
				PubChem		-9.011	BBB-
		SVM		MACCS		-0.092	BBB-
				Openbabel		-0.251	BBB-
				Molprint		0.009	BBB+
				PubChem		-0.974	BBB-
	XL765	ADABoost		MACCS		1.03	BBB+	Experimental
				Openbabel		9.485	BBB+
				Molprint		-173.76	BBB-
				PubChem		-5.857	BBB-
		SVM		MACCS		0.067	BBB+
				Openbabel		0.087	BBB+
				Molprint		0.681	BBB+
				PubChem		0.012	BBB+
	Pimecrolimus	ADABoost		MACCS		-2.313	BBB-	Approved
				Openbabel		-9.973	BBB-
				Molprint		0.986	BBB+
				PubChem		-10.689	BBB-
		SVM		MACCS		-0.0095	BBB-
				Openbabel		-0.228	BBB-
				Molprint		-0.008	BBB-
				PubChem		-1.024	BBB-
	Temsirolimus	ADABoost		MACCS		-1.119	BBB-	Approved
				Openbabel		-13.519	BBB-
				Molprint		7.005	BBB+
				PubChem		-9.011	BBB-
		SVM		MACCS		-0.062	BBB-
				Openbabel		-0.215	BBB-
				Molprint		0.237	BBB+
				PubChem		-0.927	BBB-
	AP1903	ADABoost		MACCS		-2.762	BBB-	Experimental
				Openbabel		-2.457	BBB-
				Molprint		0.773	BBB+
				PubChem		-13.857	BBB-
		SVM		MACCS		-0.043	BBB-
				Openbabel		0.004	BBB+
				Molprint		-0.034	BBB-
				PubChem		-0.313	BBB-
	Everolimus	ADABoost		MACCS		-1.252	BBB-	Approved
				Openbabel		-14.766	BBB-
				Molprint		9.419	BBB+
				PubChem		-9.011	BBB-
		SVM		MACCS		-0.06	BBB-
				Openbabel		-0.239	BBB-
				Molprint		0.279	BBB+
				PubChem		-0.974	BBB-
	SF1126	ADABoost		MACCS		-2.6	BBB-	Experimental
				Openbabel		-15.092	BBB-
				Molprint		-173.76	BBB-
				PubChem		-6.237	BBB-
		SVM		MACCS		-0.048	BBB-
				Openbabel		-0.144	BBB-
				Molprint		0.681	BBB+
				PubChem		-0.423	BBB-
